# Supplementary material for: 4-(1H-Tetra­zol-5-yl)pyridinium chloride
Source: Acta Crystallogr Sect E Struct Rep Online. 2010 Nov 24;66(Pt 12):o3297. doi: 10.1107/S1600536810047756 (PMC3011446; doi:10.1107/S1600536810047756)
Supplement: Supplementary file 2 [file e-66-o3297-Isup2.hkl]

# 
# h,k,l, Fc-squared, Fo-squared, sigma(Fo-squared) and status flag 
# 
data_I
_shelx_title ' 1 in P2(1)' 
_shelx_refln_list_code          4 
_shelx_F_calc_maximum       91.14 
_exptl_crystal_F_000       188.00 
_reflns_d_resolution_high  0.7703 
 
loop_ 
 _symmetry_equiv_pos_as_xyz 
 'x, y, z' 
 '-x, y+1/2, -z' 
 
_cell_length_a     4.8552 
_cell_length_b     7.5862 
_cell_length_c    10.8835 
_cell_angle_alpha  90.000 
_cell_angle_beta   92.875 
_cell_angle_gamma  90.000 
 
_shelx_F_squared_multiplier     1.000 
 
loop_ 
 _refln_index_h 
 _refln_index_k 
 _refln_index_l 
 _refln_F_squared_calc 
 _refln_F_squared_meas 
 _refln_F_squared_sigma 
 _refln_observed_status 
   1  -9   0        9.29       10.26      3.14 o 
   2  -9   0        1.82        1.28      1.58 o 
   0  -8   0       56.78       55.20      3.81 o 
   1  -8   0       50.77       48.01      2.36 o 
   2  -8   0       32.43       33.20      1.56 o 
   3  -8   0        1.62        3.22      1.90 o 
   1  -7   0        0.09        0.95      0.54 o 
   2  -7   0       36.95       38.47      1.48 o 
   3  -7   0       77.93       80.99      3.46 o 
   4  -7   0       19.07       21.37      3.02 o 
   0  -6   0       36.64       36.24      2.05 o 
   1  -6   0      108.91      109.08      2.52 o 
   2  -6   0       54.68       52.34      1.60 o 
   3  -6   0       34.87       34.42      2.00 o 
   4  -6   0        5.95        6.05      1.12 o 
   1  -5   0        3.77        5.45      0.55 o 
   2  -5   0      367.00      366.53      6.58 o 
   3  -5   0      207.69      211.71      6.22 o 
   4  -5   0       19.25       20.78      1.49 o 
   5  -5   0       18.03       18.99      1.69 o 
   0  -4   0      120.68      142.22      2.53 o 
   1  -4   0      453.51      435.22     13.81 o 
   2  -4   0       81.28       82.88      1.57 o 
   3  -4   0       90.60       96.99      1.96 o 
   4  -4   0        6.58        7.82      0.98 o 
   5  -4   0        5.28        5.34      1.37 o 
   1  -3   0      103.37       92.30      1.34 o 
   2  -3   0      215.85      211.79      4.41 o 
   3  -3   0       27.61       29.09      1.82 o 
   4  -3   0       88.12       85.02      2.84 o 
   5  -3   0       17.42       19.70      1.34 o 
   0  -2   0     3219.47     2988.51     32.19 o 
   1  -2   0      371.44      377.95      6.93 o 
   2  -2   0      450.24      473.25     29.58 o 
   3  -2   0       48.88       41.51      2.08 o 
   4  -2   0       13.19       13.89      1.11 o 
   5  -2   0        2.70        3.46      1.80 o 
   6  -2   0       34.05       29.18      2.87 o 
   1  -1   0       95.13       87.77      3.17 o 
   2  -1   0      136.49      144.86      1.54 o 
   3  -1   0       22.29       26.31      1.50 o 
   4  -1   0      129.61      133.62      3.32 o 
   5  -1   0       44.25       49.16      3.12 o 
   6  -1   0        6.96        8.03      1.27 o 
   1   0   0      271.20      243.72      2.37 o 
   2   0   0      418.51      409.74      4.85 o 
   3   0   0       94.49       89.86      1.51 o 
   4   0   0       16.02       15.50      0.73 o 
   5   0   0       22.37       23.88      1.95 o 
   6   0   0       14.65       17.12      1.58 o 
   1   1   0       96.31       91.70      0.83 o 
   2   1   0      131.56      135.61      1.95 o 
   3   1   0       25.39       27.85      0.56 o 
   4   1   0      129.25      129.50      3.14 o 
   5   1   0       43.63       44.82      1.84 o 
   6   1   0        6.80        4.19      1.88 o 
   0   2   0     3223.50     2926.67     54.34 o 
   1   2   0      385.38      370.65     12.03 o 
   2   2   0      442.01      432.37     10.25 o 
   3   2   0       48.95       42.97      1.08 o 
   4   2   0       14.04       12.71      0.75 o 
   5   2   0        2.81        3.52      0.62 o 
   6   2   0       34.28       43.17      4.54 o 
   1   3   0      103.10       87.65      4.41 o 
   2   3   0      218.26      205.72     11.25 o 
   3   3   0       24.67       27.58      3.12 o 
   4   3   0       87.32       83.86      5.05 o 
   5   3   0       17.39       18.34      2.12 o 
   0   4   0      127.14      146.00      4.45 o 
   1   4   0      451.31      454.50      9.17 o 
   2   4   0       80.29       79.38      2.97 o 
   3   4   0       93.14       89.87      2.65 o 
   4   4   0        6.63        8.74      1.34 o 
   5   4   0        5.24        7.59      2.03 o 
   1   5   0        3.51        4.90      0.94 o 
   2   5   0      371.09      371.61      5.89 o 
   3   5   0      201.89      205.06      6.88 o 
   4   5   0       20.01       23.03      1.91 o 
   5   5   0       17.95       21.73      2.37 o 
   0   6   0       40.59       37.32      1.90 o 
   1   6   0      104.24      108.64      3.68 o 
   2   6   0       57.38       54.41      2.49 o 
   3   6   0       35.09       34.97      2.27 o 
   4   6   0        6.04        4.89      1.36 o 
   1   7   0        0.11        0.37      0.65 o 
   2   7   0       37.48       38.48      4.51 o 
   3   7   0       77.06       74.48      3.97 o 
   4   7   0       19.70       20.12      2.52 o 
   0   8   0       59.98       57.48      2.25 o 
   1   8   0       48.45       48.01      2.78 o 
   2   8   0       32.98       32.56      2.42 o 
   3   8   0        1.35        0.29      1.31 o 
   1   9   0        8.99       10.61      1.54 o 
   2   9   0        1.84        3.00      1.71 o 
  -2  -9   1       18.31       20.92      1.87 o 
  -1  -9   1       13.68       15.03      2.40 o 
   0  -9   1        8.95        9.93      1.36 o 
   1  -9   1        2.11        3.15      1.05 o 
   2  -9   1        2.13        0.21      1.41 o 
  -3  -8   1        4.01        3.14      1.06 o 
  -2  -8   1        8.87       10.34      0.90 o 
  -1  -8   1       33.99       31.12      1.46 o 
   0  -8   1       49.61       49.94      2.38 o 
   1  -8   1       22.28       25.97      1.74 o 
   2  -8   1       13.93       14.25      1.12 o 
   3  -8   1       10.04        9.31      1.75 o 
  -4  -7   1       21.75       19.45      1.95 o 
  -3  -7   1       20.00       25.61      1.82 o 
  -2  -7   1       53.20       52.25      1.70 o 
  -1  -7   1       45.34       47.04      1.58 o 
   0  -7   1       51.76       47.69      2.21 o 
   1  -7   1        7.88        9.25      1.37 o 
   2  -7   1       41.54       39.90      1.71 o 
   3  -7   1        7.16       10.13      1.52 o 
   4  -7   1       50.23       54.45      3.27 o 
  -4  -6   1        9.59       11.78      3.68 o 
  -3  -6   1        7.41        9.95      2.59 o 
  -2  -6   1       40.61       39.15      1.27 o 
  -1  -6   1       54.17       52.67      1.51 o 
   0  -6   1      218.63      215.06      5.69 o 
   1  -6   1      133.93      126.80      2.86 o 
   2  -6   1       27.02       26.78      1.14 o 
   3  -6   1       49.91       43.75      1.51 o 
   4  -6   1        4.43        5.26      1.15 o 
  -5  -5   1        1.19        0.56      1.07 o 
  -4  -5   1       56.28       56.05      2.95 o 
  -3  -5   1        1.61        2.70      0.92 o 
  -2  -5   1      168.12      161.65      3.10 o 
  -1  -5   1      313.36      318.03      5.28 o 
   0  -5   1       67.84       71.61      1.48 o 
   1  -5   1       38.64       37.54      1.08 o 
   2  -5   1       68.77       63.59      1.68 o 
   3  -5   1       69.46       68.84      1.88 o 
   4  -5   1        7.74        7.49      1.15 o 
   5  -5   1       26.91       26.96      2.13 o 
  -5  -4   1        0.15        0.74      0.78 o 
  -4  -4   1       97.07       95.80      3.31 o 
  -3  -4   1       31.94       28.03      1.38 o 
  -2  -4   1       64.15       62.02      1.88 o 
  -1  -4   1      271.31      291.29      4.30 o 
   0  -4   1      501.18      513.86      6.76 o 
   1  -4   1       37.03       36.60      0.85 o 
   2  -4   1      186.59      193.35      3.34 o 
   3  -4   1      108.17      108.87      6.85 o 
   4  -4   1        9.41        9.98      0.99 o 
   5  -4   1       23.76       26.53      1.77 o 
  -6  -3   1       23.91       22.85      3.12 o 
  -5  -3   1       20.48       19.36      1.38 o 
  -4  -3   1       64.25       63.99      2.46 o 
  -3  -3   1      128.84      139.06      3.52 o 
  -2  -3   1       90.67       86.19      2.21 o 
  -1  -3   1      277.97      285.10      3.55 o 
   0  -3   1      604.59      624.68      6.84 o 
   1  -3   1       39.00       42.44      0.82 o 
   2  -3   1       59.84       61.87      2.24 o 
   3  -3   1       44.52       45.15      1.55 o 
   4  -3   1        8.48        9.74      0.89 o 
   5  -3   1       24.78       23.46      1.48 o 
  -6  -2   1        0.02        1.27      1.16 o 
  -5  -2   1       26.45       28.75      2.40 o 
  -4  -2   1        5.33        5.18      0.74 o 
  -3  -2   1        2.14        2.61      0.42 o 
  -2  -2   1        4.54        3.28      0.29 o 
  -1  -2   1      506.15      514.14      7.12 o 
   0  -2   1      200.10      200.69      2.44 o 
   1  -2   1      317.36      314.20      2.79 o 
   2  -2   1     1135.19     1030.96     61.95 o 
   3  -2   1       87.39       88.26      2.15 o 
   4  -2   1      126.38      122.37      3.42 o 
   5  -2   1       77.98       79.94      2.95 o 
   6  -2   1        0.11       -1.07      1.07 o 
  -6  -1   1        3.69        7.37      1.11 o 
  -5  -1   1       48.36       50.76      3.02 o 
  -4  -1   1       35.64       34.93      1.27 o 
  -3  -1   1      635.16      621.39     10.40 o 
  -2  -1   1      536.40      526.18     11.30 o 
  -1  -1   1      747.01      731.71      4.01 o 
   0  -1   1       74.33       82.39      0.50 o 
   1  -1   1        2.34        2.76      0.24 o 
   2  -1   1      137.99      137.23      2.27 o 
   3  -1   1        4.98        9.21      0.53 o 
   4  -1   1       88.58       90.04      4.41 o 
   5  -1   1        5.04        5.24      1.16 o 
   6  -1   1       30.29       27.89      3.14 o 
  -6   0   1        0.02       -0.19      0.90 o 
  -5   0   1       24.13       24.74      1.57 o 
  -4   0   1       21.91       22.30      1.09 o 
  -3   0   1       39.88       42.16      0.96 o 
  -2   0   1       15.31       21.30      0.76 o 
  -1   0   1       54.65       47.65      0.36 o 
   1   0   1     4070.19     4032.42     35.16 o 
   2   0   1     1106.94     1132.04     33.38 o 
   3   0   1       36.32       37.15      1.32 o 
   4   0   1      173.43      181.92      3.62 o 
   5   0   1        3.11        4.22      0.82 o 
   6   0   1        6.68        6.37      1.10 o 
  -6   1   1        4.08        6.51      1.90 o 
  -5   1   1       47.82       46.44      2.27 o 
  -4   1   1       35.33       34.89      1.26 o 
  -3   1   1      637.21      614.03      6.32 o 
  -2   1   1      540.67      526.55      3.97 o 
  -1   1   1      725.12      727.12      3.84 o 
   0   1   1       78.94       86.96      1.55 o 
   1   1   1        1.89        2.45      0.27 o 
   2   1   1      137.76      138.36      1.89 o 
   3   1   1        4.55        8.28      0.82 o 
   4   1   1       90.05       89.62      1.70 o 
   5   1   1        4.97        4.70      1.05 o 
   6   1   1       29.81       30.72      3.47 o 
  -6   2   1        0.00       -1.45      1.50 o 
  -5   2   1       26.97       29.32      3.30 o 
  -4   2   1        5.44        6.26      0.67 o 
  -3   2   1        2.07        2.61      0.37 o 
  -2   2   1        4.99        4.06      0.31 o 
  -1   2   1      496.49      519.33      5.83 o 
   0   2   1      209.63      211.64      2.21 o 
   1   2   1      321.68      318.07      7.40 o 
   2   2   1     1136.63     1099.80     12.19 o 
   3   2   1       88.07       82.21      3.70 o 
   4   2   1      122.69      121.15      2.85 o 
   5   2   1       80.17       77.68      2.47 o 
   6   2   1        0.09        0.08      0.79 o 
  -6   3   1       24.56       25.13      2.71 o 
  -5   3   1       19.49       20.39      1.97 o 
  -4   3   1       66.20       65.61      1.91 o 
  -3   3   1      128.36      131.01      2.80 o 
  -2   3   1       87.51       81.80      1.54 o 
  -1   3   1      271.44      280.23      3.71 o 
   0   3   1      604.01      626.62      7.67 o 
   1   3   1       40.47       44.16      0.56 o 
   2   3   1       59.47       59.66      3.58 o 
   3   3   1       45.99       44.26      1.64 o 
   4   3   1        8.72        9.24      1.23 o 
   5   3   1       24.49       23.43      2.10 o 
  -5   4   1        0.12        3.83      1.48 o 
  -4   4   1       97.28       93.70      3.56 o 
  -3   4   1       32.12       28.72      1.05 o 
  -2   4   1       66.25       64.59      2.25 o 
  -1   4   1      269.23      294.08      4.46 o 
   0   4   1      504.01      510.46      9.71 o 
   1   4   1       32.21       31.47      0.82 o 
   2   4   1      190.30      198.28      4.98 o 
   3   4   1      108.10      105.52      6.76 o 
   4   4   1        9.00       10.42      1.38 o 
   5   4   1       24.64       26.48      2.34 o 
  -5   5   1        1.15        1.17      1.07 o 
  -4   5   1       56.81       56.23      3.37 o 
  -3   5   1        2.36        4.65      0.95 o 
  -2   5   1      161.99      155.92     11.25 o 
  -1   5   1      315.77      315.42      5.35 o 
   0   5   1       68.32       71.93      1.59 o 
   1   5   1       39.48       38.06      1.82 o 
   2   5   1       69.36       67.60      2.54 o 
   3   5   1       69.83       69.53      3.05 o 
   4   5   1        7.38        9.78      1.41 o 
   5   5   1       26.56       25.27      2.74 o 
  -4   6   1        9.76       10.44      1.69 o 
  -3   6   1        7.64        6.87      1.31 o 
  -2   6   1       40.67       40.14      2.10 o 
  -1   6   1       56.29       55.54      1.53 o 
   0   6   1      218.02      221.52      4.47 o 
   1   6   1      129.56      121.12      2.69 o 
   2   6   1       30.25       29.69      1.73 o 
   3   6   1       48.51       46.45      2.48 o 
   4   6   1        4.83        5.54      1.31 o 
  -4   7   1       20.40       19.69      2.34 o 
  -3   7   1       21.24       20.85      2.42 o 
  -2   7   1       52.89       49.38      3.96 o 
  -1   7   1       44.39       46.52      1.49 o 
   0   7   1       53.24       50.44      1.50 o 
   1   7   1        7.64        8.25      1.09 o 
   2   7   1       41.93       40.12      2.29 o 
   3   7   1        6.72        8.53      1.34 o 
   4   7   1       50.67       51.64      3.49 o 
  -3   8   1        4.19        3.70      1.27 o 
  -2   8   1        8.36       10.46      1.51 o 
  -1   8   1       34.49       36.90      4.96 o 
   0   8   1       49.09       47.30      2.44 o 
   1   8   1       22.95       22.83      1.36 o 
   2   8   1       13.82       13.88      1.62 o 
   3   8   1        9.28        9.29      2.57 o 
  -2   9   1       19.40       22.03      2.31 o 
  -1   9   1       13.38       14.97      1.78 o 
   0   9   1        8.91        7.54      1.44 o 
   1   9   1        1.99        2.18      0.96 o 
   2   9   1        2.15        1.37      1.11 o 
  -2  -9   2       17.90       19.60      2.87 o 
  -1  -9   2       17.73       17.72      1.77 o 
   0  -9   2       13.62       13.39      1.60 o 
   1  -9   2       21.26       24.44      3.57 o 
   2  -9   2        0.04        1.07      1.16 o 
  -3  -8   2        0.79        1.07      0.85 o 
  -2  -8   2        1.47        5.33      1.56 o 
  -1  -8   2        3.24        3.20      0.57 o 
   0  -8   2        8.17        6.29      1.13 o 
   1  -8   2       68.21       64.55      3.21 o 
   2  -8   2       25.90       28.30      1.90 o 
   3  -8   2       23.15       24.97      2.00 o 
  -4  -7   2        5.15        4.91      1.28 o 
  -3  -7   2       17.15       16.98      2.10 o 
  -2  -7   2       57.04       56.30      1.87 o 
  -1  -7   2       50.56       49.24      1.59 o 
   0  -7   2       75.75       75.10      2.76 o 
   1  -7   2       80.92       75.63      3.00 o 
   2  -7   2        6.34        6.12      0.93 o 
   3  -7   2       38.55       34.41      2.28 o 
   4  -7   2        5.93        6.31      1.43 o 
  -4  -6   2       15.33       17.41      1.63 o 
  -3  -6   2       67.41       68.75      2.81 o 
  -2  -6   2        6.83        9.12      0.93 o 
  -1  -6   2        9.08        9.73      0.60 o 
   0  -6   2        1.02        3.02      0.84 o 
   1  -6   2      264.91      270.86      7.18 o 
   2  -6   2      288.81      286.37      6.15 o 
   3  -6   2       42.18       41.51      1.65 o 
   4  -6   2       43.04       43.19      2.66 o 
  -5  -5   2        2.54        5.14      1.02 o 
  -4  -5   2       24.28       22.58      1.65 o 
  -3  -5   2       78.59       76.97      2.86 o 
  -2  -5   2       93.92       89.26      1.88 o 
  -1  -5   2       31.93       30.66      0.96 o 
   0  -5   2      372.23      382.95      5.83 o 
   1  -5   2        9.02        8.30      0.55 o 
   2  -5   2       83.09       86.93      2.17 o 
   3  -5   2       25.79       22.83      1.07 o 
   4  -5   2        6.18        7.19      1.09 o 
   5  -5   2        0.29        2.65      2.50 o 
  -5  -4   2       10.65       11.58      1.20 o 
  -4  -4   2       83.73       79.74      3.32 o 
  -3  -4   2      287.79      302.43      7.88 o 
  -2  -4   2        4.66        5.62      0.76 o 
  -1  -4   2       15.86       14.45      0.53 o 
   0  -4   2      192.15      193.86      2.75 o 
   1  -4   2      194.08      192.42      3.25 o 
   2  -4   2      117.26      112.91      2.20 o 
   3  -4   2       84.31       85.55      3.46 o 
   4  -4   2       70.23       73.07      2.83 o 
   5  -4   2       11.37       11.01      1.33 o 
  -5  -3   2       15.79       15.85      1.24 o 
  -4  -3   2       27.68       30.24      2.52 o 
  -3  -3   2       87.42       89.95      2.51 o 
  -2  -3   2      228.36      236.53      2.93 o 
  -1  -3   2      133.88      119.43      3.20 o 
   0  -3   2      602.49      622.67      6.89 o 
   1  -3   2      321.27      332.18      4.57 o 
   2  -3   2      114.75      110.96      4.40 o 
   3  -3   2       24.48       25.01      1.02 o 
   4  -3   2       20.95       19.55      1.24 o 
   5  -3   2       16.47       15.30      1.37 o 
  -6  -2   2       13.81       12.20      1.72 o 
  -5  -2   2       16.61       21.18      2.27 o 
  -4  -2   2        7.60        7.47      0.78 o 
  -3  -2   2       76.13       74.35      1.96 o 
  -2  -2   2       42.79       45.05      2.50 o 
  -1  -2   2       98.83      100.14      1.70 o 
   0  -2   2      211.56      204.83      2.04 o 
   1  -2   2       86.87       80.94      1.17 o 
   2  -2   2       26.88       28.40      0.66 o 
   3  -2   2      401.40      419.45      6.53 o 
   4  -2   2       62.44       53.53      1.44 o 
   5  -2   2       64.39       61.90      3.12 o 
   6  -2   2       25.59       20.80      2.78 o 
  -6  -1   2       20.12       22.17      2.97 o 
  -5  -1   2        3.47        7.84      1.86 o 
  -4  -1   2       26.23       26.76      1.18 o 
  -3  -1   2      196.50      201.38      3.67 o 
  -2  -1   2      428.78      447.79      6.51 o 
   0  -1   2      332.14      313.18      5.09 o 
   1  -1   2      866.71      915.62     48.22 o 
   2  -1   2      167.10      169.03      2.18 o 
   3  -1   2       36.94       37.59      0.90 o 
   4  -1   2        2.87        3.13      0.55 o 
   5  -1   2       50.89       49.25      2.01 o 
   6  -1   2        1.48        3.55      1.28 o 
  -6   0   2       12.09       18.94      2.20 o 
  -5   0   2       58.25       58.10      2.57 o 
  -4   0   2        9.08       10.94      0.94 o 
  -3   0   2       16.30       15.09      0.45 o 
  -2   0   2        0.48        0.55      0.17 o 
  -1   0   2      285.26      315.27      6.62 o 
   0   0   2      784.59      708.96      5.80 o 
   1   0   2      222.55      213.79      2.14 o 
   2   0   2       26.68       19.65      0.80 o 
   3   0   2      279.12      270.78      4.39 o 
   4   0   2       63.71       61.93      1.64 o 
   5   0   2       49.43       45.57      2.78 o 
   6   0   2       13.88       17.67      2.74 o 
  -6   1   2       20.22       18.05      1.80 o 
  -5   1   2        3.56        4.66      0.86 o 
  -4   1   2       26.48       25.53      2.16 o 
  -3   1   2      192.91      186.04      3.56 o 
  -2   1   2      447.00      443.30     23.28 o 
  -1   1   2     8307.19     7163.78    135.68 o 
   0   1   2      320.95      293.88     12.39 o 
   1   1   2      862.99      891.50     19.08 o 
   2   1   2      166.94      164.69      4.96 o 
   3   1   2       37.91       40.22      1.23 o 
   4   1   2        2.82        3.12      0.48 o 
   5   1   2       51.54       51.50      2.00 o 
   6   1   2        1.27        1.67      1.58 o 
  -6   2   2       13.24       37.48      3.72 o 
  -5   2   2       16.58       15.21      1.35 o 
  -4   2   2        6.74        8.30      0.93 o 
  -3   2   2       75.82       75.93      1.83 o 
  -2   2   2       43.82       47.94      1.04 o 
  -1   2   2       97.46       98.09      1.41 o 
   0   2   2      207.33      202.46      7.54 o 
   1   2   2       86.80       85.32      1.49 o 
   2   2   2       31.15       33.00      0.54 o 
   3   2   2      398.59      416.60      9.68 o 
   4   2   2       64.08       60.54      1.63 o 
   5   2   2       61.89       61.36      3.14 o 
   6   2   2       26.43       25.58      2.46 o 
  -5   3   2       16.03       15.30      1.19 o 
  -4   3   2       28.31       28.22      1.27 o 
  -3   3   2       87.57       88.60      2.19 o 
  -2   3   2      236.40      245.98      4.04 o 
  -1   3   2      135.63      119.34      1.90 o 
   0   3   2      598.30      619.18      7.72 o 
   1   3   2      312.90      335.00      5.99 o 
   2   3   2      117.57      114.44      2.87 o 
   3   3   2       24.67       23.32      1.33 o 
   4   3   2       21.27       21.27      1.75 o 
   5   3   2       16.86       15.96      2.46 o 
  -5   4   2       10.58        7.04      1.80 o 
  -4   4   2       80.74       77.51      2.77 o 
  -3   4   2      290.24      305.15      6.38 o 
  -2   4   2        4.98        4.89      0.46 o 
  -1   4   2       16.44       15.52      0.58 o 
   0   4   2      189.83      196.08      3.13 o 
   1   4   2      196.10      199.77      4.18 o 
   2   4   2      113.07      109.92      3.05 o 
   3   4   2       85.08       86.08      3.38 o 
   4   4   2       70.42       72.61      3.43 o 
   5   4   2       10.53       10.45      1.65 o 
  -5   5   2        2.67        0.48      1.41 o 
  -4   5   2       24.57       22.48      2.08 o 
  -3   5   2       81.59       76.17      2.18 o 
  -2   5   2       89.41       85.10      2.08 o 
  -1   5   2       36.24       34.61      0.99 o 
   0   5   2      369.14      382.58      6.52 o 
   1   5   2        8.92        7.76      0.76 o 
   2   5   2       84.75       85.95      2.78 o 
   3   5   2       25.67       24.29      1.88 o 
   4   5   2        6.35        6.23      1.19 o 
   5   5   2        0.36        0.55      2.08 o 
  -4   6   2       14.63       16.58      2.06 o 
  -3   6   2       68.46       70.77      3.52 o 
  -2   6   2        6.50        7.31      0.69 o 
  -1   6   2        9.26        8.38      1.40 o 
   0   6   2        1.01        2.27      0.46 o 
   1   6   2      267.11      269.26      7.36 o 
   2   6   2      283.54      279.13      8.29 o 
   3   6   2       45.38       41.91      2.42 o 
   4   6   2       41.92       44.71      2.85 o 
  -4   7   2        5.25        8.20      1.78 o 
  -3   7   2       17.09       19.80      1.89 o 
  -2   7   2       55.03       64.64      9.86 o 
  -1   7   2       53.97       52.24      2.65 o 
   0   7   2       71.83       70.12      2.13 o 
   1   7   2       83.74       79.74      2.57 o 
   2   7   2        5.93        5.82      1.04 o 
   3   7   2       38.86       32.98      2.39 o 
   4   7   2        6.07        8.86      2.18 o 
  -3   8   2        0.84        2.20      1.50 o 
  -2   8   2        1.35        2.60      1.16 o 
  -1   8   2        3.09        2.39      0.95 o 
   0   8   2        7.83        7.23      1.29 o 
   1   8   2       69.11       64.17      2.63 o 
   2   8   2       25.74       28.03      3.51 o 
   3   8   2       23.27       22.46      3.89 o 
  -2   9   2       17.23       17.84      3.38 o 
  -1   9   2       18.80       21.05      3.08 o 
   0   9   2       12.98       13.18      2.74 o 
   1   9   2       21.29       22.19      1.93 o 
   2   9   2        0.06        0.46      0.88 o 
  -2  -9   3       21.88       22.55      3.17 o 
  -1  -9   3        5.39        5.42      1.06 o 
   0  -9   3       18.81       21.57      2.08 o 
   1  -9   3        9.17        9.16      2.59 o 
   2  -9   3       11.84       16.26      2.61 o 
  -3  -8   3       15.27       16.24      1.77 o 
  -2  -8   3        5.45        5.31      1.00 o 
  -1  -8   3       11.99       13.24      1.27 o 
   0  -8   3        7.06        6.74      1.18 o 
   1  -8   3        6.55        7.78      1.14 o 
   2  -8   3       12.24       13.99      1.37 o 
   3  -8   3       34.20       35.47      3.98 o 
  -4  -7   3        1.26        2.98      1.84 o 
  -3  -7   3       12.40       13.94      1.47 o 
  -2  -7   3       27.97       28.08      1.22 o 
  -1  -7   3      128.22      124.15      3.05 o 
   0  -7   3       26.87       29.21      1.75 o 
   1  -7   3        0.75        0.39      1.54 o 
   2  -7   3       30.18       31.72      1.86 o 
   3  -7   3        0.77        1.08      0.84 o 
   4  -7   3        7.03        5.65      1.18 o 
  -4  -6   3       12.98       16.79      1.45 o 
  -3  -6   3       24.83       28.06      1.72 o 
  -2  -6   3       43.73       46.66      1.84 o 
  -1  -6   3       32.27       29.16      1.76 o 
   0  -6   3        1.65        3.24      0.41 o 
   1  -6   3      130.50      127.99      3.86 o 
   2  -6   3       97.20       98.91      2.77 o 
   3  -6   3       72.16       73.63      2.47 o 
   4  -6   3       16.71       17.10      1.60 o 
  -5  -5   3       14.05       11.17      1.97 o 
  -4  -5   3        2.15        1.24      0.75 o 
  -3  -5   3       44.55       44.85      1.97 o 
  -2  -5   3       62.26       63.64      2.19 o 
  -1  -5   3      243.58      246.19      4.33 o 
   0  -5   3        8.91        7.97      0.68 o 
   1  -5   3      176.57      183.76      4.71 o 
   2  -5   3       77.69       75.75      1.93 o 
   3  -5   3        5.55        6.75      0.60 o 
   4  -5   3       12.18       14.40      1.31 o 
   5  -5   3        3.21        2.05      1.00 o 
  -5  -4   3       37.04       35.94      3.68 o 
  -4  -4   3        4.58        5.56      0.82 o 
  -3  -4   3      168.41      164.22      4.63 o 
  -2  -4   3       87.47       84.04      1.56 o 
  -1  -4   3      100.49      102.71      1.85 o 
   0  -4   3        6.91        7.63      0.61 o 
   1  -4   3       22.65       24.35      1.02 o 
   2  -4   3        4.15        4.94      0.46 o 
   3  -4   3       46.04       43.32      1.52 o 
   4  -4   3       81.24       77.45      3.04 o 
   5  -4   3       13.41       15.46      2.18 o 
  -5  -3   3       25.89       31.54      3.08 o 
  -4  -3   3       51.91       52.31      1.95 o 
  -3  -3   3       17.17       16.60      1.13 o 
  -2  -3   3      194.00      197.70      2.65 o 
  -1  -3   3      710.45      734.80      9.24 o 
   0  -3   3       32.01       26.83      0.61 o 
   1  -3   3      951.37      959.02     16.81 o 
   2  -3   3      190.09      199.40      3.36 o 
   3  -3   3       55.32       52.29      1.32 o 
   4  -3   3       79.34       77.34      2.10 o 
   5  -3   3       11.24       11.61      1.22 o 
  -6  -2   3        9.10       11.47      1.42 o 
  -5  -2   3       17.78       21.09      2.37 o 
  -4  -2   3       49.18       49.69      1.72 o 
  -3  -2   3      131.52      134.44      3.06 o 
  -2  -2   3      403.75      403.80      6.92 o 
  -1  -2   3      329.68      336.88     10.08 o 
   0  -2   3        6.25        5.85      0.14 o 
   1  -2   3      546.31      595.49      5.00 o 
   2  -2   3       32.08       42.03      0.89 o 
   3  -2   3       56.28       52.20      1.33 o 
   4  -2   3       19.78       21.49      0.91 o 
   5  -2   3       25.68       23.48      1.57 o 
  -6  -1   3        3.05        6.66      1.31 o 
  -5  -1   3        7.51        8.26      1.13 o 
  -4  -1   3        0.64        2.09      0.52 o 
  -3  -1   3        3.55        3.25      0.45 o 
  -2  -1   3      233.72      237.83      3.74 o 
  -1  -1   3     1176.99     1190.59     12.48 o 
   0  -1   3     1907.00     1996.25     13.41 o 
   1  -1   3     1056.09     1109.03     13.52 o 
   2  -1   3       79.29       76.22      1.32 o 
   3  -1   3      363.89      374.01      5.39 o 
   4  -1   3      106.57      104.52      2.96 o 
   5  -1   3       12.56       10.53      2.10 o 
  -6   0   3       11.96       12.54      1.45 o 
  -5   0   3       11.34       13.52      1.45 o 
  -4   0   3      275.67      275.03      7.43 o 
  -3   0   3        9.65        8.72      0.37 o 
  -2   0   3        5.33        6.19      0.42 o 
  -1   0   3      174.49      172.36      2.87 o 
   0   0   3       75.09       75.49      1.13 o 
   1   0   3      243.88      231.25      2.59 o 
   2   0   3       25.63       24.47      0.60 o 
   3   0   3      159.04      156.92      2.80 o 
   4   0   3       28.79       30.09      1.08 o 
   5   0   3       88.39       85.89      2.82 o 
   6   0   3        1.35        5.13      1.84 o 
  -6   1   3        3.04        5.21      1.71 o 
  -5   1   3        7.59        6.66      1.06 o 
  -4   1   3        0.56        0.45      0.54 o 
  -3   1   3        3.67        4.22      1.31 o 
  -2   1   3      224.73      225.78      4.51 o 
  -1   1   3     1208.81     1200.98     12.30 o 
   0   1   3     1899.74     1983.12     21.28 o 
   1   1   3     1052.82     1090.36     13.32 o 
   2   1   3       81.60       75.78      2.78 o 
   3   1   3      359.74      366.43      7.38 o 
   4   1   3      109.11      105.55      3.08 o 
   5   1   3       12.33       11.97      0.94 o 
   6   1   3        4.79        3.59      1.71 o 
  -6   2   3        9.18        4.79      3.00 o 
  -5   2   3       18.29       24.62      6.33 o 
  -4   2   3       49.01       49.93      1.82 o 
  -3   2   3      129.98      131.44      3.01 o 
  -2   2   3      392.10      378.23     24.19 o 
  -1   2   3      334.23      345.04      4.49 o 
   0   2   3        6.61        6.32      0.16 o 
   1   2   3      545.80      602.68      8.30 o 
   2   2   3       33.55       43.12      1.58 o 
   3   2   3       56.32       53.58      1.78 o 
   4   2   3       19.68       19.36      1.16 o 
   5   2   3       25.18       25.44      2.46 o 
  -5   3   3       25.70       26.03      1.54 o 
  -4   3   3       52.03       51.11      1.89 o 
  -3   3   3       17.85       17.81      1.81 o 
  -2   3   3      187.89      202.94      3.71 o 
  -1   3   3      728.26      760.64     10.59 o 
   0   3   3       29.45       24.00      2.16 o 
   1   3   3      958.71      993.07     15.60 o 
   2   3   3      187.00      198.38      4.46 o 
   3   3   3       53.05       48.53      1.98 o 
   4   3   3       81.87       85.56     10.12 o 
   5   3   3       11.03       10.49      1.54 o 
  -5   4   3       38.04       36.86      2.88 o 
  -4   4   3        3.78        4.24      0.88 o 
  -3   4   3      164.46      157.95      3.77 o 
  -2   4   3       87.21       84.12      2.02 o 
  -1   4   3      101.21      105.87      2.11 o 
   0   4   3        6.77        6.62      0.64 o 
   1   4   3       22.90       24.04      0.83 o 
   2   4   3        3.68        3.30      0.66 o 
   3   4   3       46.02       42.37      4.17 o 
   4   4   3       80.41       81.26      3.68 o 
   5   4   3       13.97       17.64      2.06 o 
  -5   5   3       14.06       14.48      1.80 o 
  -4   5   3        2.27        1.56      1.33 o 
  -3   5   3       44.80       42.74      1.53 o 
  -2   5   3       63.59       60.54      1.71 o 
  -1   5   3      241.87      241.91      4.58 o 
   0   5   3        8.04        7.25      0.66 o 
   1   5   3      182.38      190.97      3.65 o 
   2   5   3       74.30       71.34      2.52 o 
   3   5   3        6.04        5.63      0.94 o 
   4   5   3       12.59       11.45      2.35 o 
   5   5   3        3.11        2.95      2.05 o 
  -4   6   3       13.05       14.14      1.96 o 
  -3   6   3       24.32       24.63      1.25 o 
  -2   6   3       44.01       43.16      1.52 o 
  -1   6   3       32.64       31.49      1.17 o 
   0   6   3        1.70        3.20      0.69 o 
   1   6   3      131.16      128.74      4.08 o 
   2   6   3       95.78       94.65      3.53 o 
   3   6   3       72.55       75.98      3.35 o 
   4   6   3       16.50       22.64      3.34 o 
  -4   7   3        1.37        2.59      1.19 o 
  -3   7   3       12.05       16.22      1.78 o 
  -2   7   3       28.40       26.10      1.95 o 
  -1   7   3      128.14      123.05      3.72 o 
   0   7   3       25.67       28.01      1.27 o 
   1   7   3        0.97        0.76      0.48 o 
   2   7   3       30.07       31.94      2.33 o 
   3   7   3        0.62        1.84      1.28 o 
   4   7   3        7.19        2.70      2.31 o 
  -3   8   3       15.89       20.78      2.19 o 
  -2   8   3        5.06        5.22      1.22 o 
  -1   8   3       12.30       12.06      0.98 o 
   0   8   3        6.97        8.77      1.63 o 
   1   8   3        6.55        5.05      1.16 o 
   2   8   3       12.06       12.11      1.71 o 
   3   8   3       34.90       34.36      4.02 o 
  -2   9   3       22.07       22.55      3.81 o 
  -1   9   3        5.22        5.90      2.18 o 
   0   9   3       18.67       18.83      3.38 o 
   1   9   3        8.80        9.12      1.35 o 
   2   9   3       11.55       12.79      2.65 o 
  -1  -9   4        7.63        7.74      2.01 o 
   0  -9   4       18.13       15.66      1.81 o 
   1  -9   4        4.89        7.57      1.63 o 
  -3  -8   4       18.75       19.61      1.90 o 
  -2  -8   4       15.11       15.98      1.36 o 
  -1  -8   4        9.52       11.06      1.35 o 
   0  -8   4       32.76       37.52      2.16 o 
   1  -8   4        2.41        4.48      2.14 o 
   2  -8   4        8.32        8.30      1.30 o 
   3  -8   4        1.60        0.94      1.54 o 
  -4  -7   4        4.81        8.16      1.82 o 
  -3  -7   4        7.04        6.54      1.14 o 
  -2  -7   4        3.22        2.30      1.24 o 
  -1  -7   4        7.29        6.02      0.67 o 
   0  -7   4      236.63      230.22      8.71 o 
   1  -7   4       80.50       77.96      3.24 o 
   2  -7   4       24.66       25.96      1.69 o 
   3  -7   4       32.91       36.83      2.13 o 
  -4  -6   4       17.76       19.88      1.72 o 
  -3  -6   4       50.73       50.95      2.43 o 
  -2  -6   4       42.72       40.63      1.71 o 
  -1  -6   4      133.72      134.70      2.90 o 
   0  -6   4       20.30       17.06      0.83 o 
   1  -6   4        7.98        7.77      0.97 o 
   2  -6   4      101.20      102.29      6.03 o 
   3  -6   4        8.20        7.86      0.83 o 
   4  -6   4        4.58        6.46      1.22 o 
  -5  -5   4        0.74        1.67      1.03 o 
  -4  -5   4       40.09       42.60      2.18 o 
  -3  -5   4        1.95        3.15      0.78 o 
  -2  -5   4       19.42       22.46      2.20 o 
  -1  -5   4       48.16       48.00      2.16 o 
   0  -5   4      159.74      153.49      2.65 o 
   1  -5   4      229.87      229.73      5.83 o 
   2  -5   4       53.48       52.06      2.13 o 
   3  -5   4      129.08      128.26      3.33 o 
   4  -5   4        1.11        0.90      0.78 o 
   5  -5   4        8.52        7.48      1.34 o 
  -5  -4   4        8.27        8.04      2.10 o 
  -4  -4   4       60.97       59.05      2.55 o 
  -3  -4   4        7.17        6.63      1.84 o 
  -2  -4   4       69.82       72.07      1.44 o 
  -1  -4   4      304.04      306.11      4.72 o 
   0  -4   4       31.45       33.61      0.85 o 
   1  -4   4       52.23       49.10      1.97 o 
   2  -4   4        3.02        4.44      0.90 o 
   3  -4   4       18.43       16.29      1.01 o 
   4  -4   4        4.88        4.53      0.68 o 
   5  -4   4       26.42       24.62      1.82 o 
  -5  -3   4       32.28       28.00      2.00 o 
  -4  -3   4       81.33       82.15      2.82 o 
  -3  -3   4       49.17       49.15      1.71 o 
  -2  -3   4       11.00       10.82      0.73 o 
  -1  -3   4      286.80      293.01      4.06 o 
   0  -3   4       55.31       48.08      2.95 o 
   1  -3   4      148.19      132.24      4.35 o 
   2  -3   4      271.12      282.06      4.95 o 
   3  -3   4      185.29      178.78      3.77 o 
   4  -3   4       50.85       46.77      1.58 o 
   5  -3   4       26.78       28.02      1.99 o 
  -5  -2   4       17.35       19.02      1.60 o 
  -4  -2   4       40.28       39.79      1.39 o 
  -3  -2   4      170.71      178.03      4.01 o 
  -2  -2   4      711.90      684.26      7.33 o 
  -1  -2   4      191.45      204.23      2.78 o 
   0  -2   4      322.03      329.45      6.68 o 
   1  -2   4      164.69      167.51      1.99 o 
   2  -2   4      146.32      163.52      2.59 o 
   3  -2   4       43.73       45.39      1.30 o 
   4  -2   4       22.85       20.99      0.98 o 
   5  -2   4       14.43       16.21      1.30 o 
  -6  -1   4        9.80       12.98      2.01 o 
  -5  -1   4        7.38        6.83      1.37 o 
  -4  -1   4       23.68       23.86      1.36 o 
  -3  -1   4        0.51        0.51      0.25 o 
  -2  -1   4      129.89      134.71      2.04 o 
  -1  -1   4       92.26       96.77      4.79 o 
   0  -1   4      319.87      318.79      2.98 o 
   1  -1   4       33.76       30.51      1.65 o 
   2  -1   4      606.76      627.70      7.26 o 
   3  -1   4       60.21       58.42      1.28 o 
   4  -1   4      208.83      210.68      4.37 o 
   5  -1   4       70.55       65.95      2.67 o 
  -6   0   4        1.09        2.43      0.95 o 
  -5   0   4        7.13        9.28      2.27 o 
  -4   0   4       82.99       84.92      4.26 o 
  -3   0   4      136.75      133.51      1.97 o 
  -2   0   4      884.59      910.49     37.24 o 
  -1   0   4       48.78       49.80      0.81 o 
   0   0   4      908.13      892.31     12.37 o 
   1   0   4      160.16      153.48      1.99 o 
   2   0   4       19.95       22.12      1.09 o 
   3   0   4      151.43      143.46      2.81 o 
   4   0   4       41.64       37.78      1.33 o 
   5   0   4        0.74        0.34      0.45 o 
  -6   1   4        9.80        9.78      2.40 o 
  -5   1   4        6.87        7.19      1.08 o 
  -4   1   4       24.08       23.02      2.48 o 
  -3   1   4        0.53        0.24      0.45 o 
  -2   1   4      128.30      133.30      1.68 o 
  -1   1   4       87.02       88.92      1.34 o 
   0   1   4      328.86      326.35      5.21 o 
   1   1   4       32.60       27.42      0.66 o 
   2   1   4      601.90      609.55     12.12 o 
   3   1   4       64.80       65.68      5.80 o 
   4   1   4      205.09      201.80      5.36 o 
   5   1   4       72.33       70.29      3.31 o 
  -5   2   4       17.84       18.85      1.62 o 
  -4   2   4       40.53       43.55      2.04 o 
  -3   2   4      178.43      194.30      5.23 o 
  -2   2   4      707.57      685.04     11.30 o 
  -1   2   4      180.80      195.05      4.00 o 
   0   2   4      318.94      326.56      5.86 o 
   1   2   4      166.89      158.40      4.19 o 
   2   2   4      146.24      162.09      3.23 o 
   3   2   4       44.68       48.22      1.75 o 
   4   2   4       22.58       24.41      1.54 o 
   5   2   4       14.41       17.05      1.72 o 
  -5   3   4       31.26       32.01      2.15 o 
  -4   3   4       81.77       83.72      2.74 o 
  -3   3   4       49.81       49.98      1.69 o 
  -2   3   4       10.61        9.97      0.64 o 
  -1   3   4      281.13      280.79      4.27 o 
   0   3   4       55.73       49.36      1.46 o 
   1   3   4      153.10      139.68      1.92 o 
   2   3   4      269.46      279.91      5.93 o 
   3   3   4      188.32      198.46     14.91 o 
   4   3   4       47.65       52.25      2.64 o 
   5   3   4       27.91       34.24      2.57 o 
  -5   4   4        8.07        9.65      1.57 o 
  -4   4   4       63.34       61.57      2.34 o 
  -3   4   4        7.01        8.17      1.35 o 
  -2   4   4       70.17       69.37      1.85 o 
  -1   4   4      301.85      304.00      5.15 o 
   0   4   4       28.89       31.25      1.01 o 
   1   4   4       52.32       49.41      1.06 o 
   2   4   4        2.89        2.83      0.54 o 
   3   4   4       18.96       19.74      4.32 o 
   4   4   4        4.93        5.87      1.01 o 
   5   4   4       26.15       21.91      3.38 o 
  -5   5   4        0.61       -0.27      1.78 o 
  -4   5   4       40.48       39.52      1.90 o 
  -3   5   4        1.81        2.97      1.16 o 
  -2   5   4       20.09       18.93      1.62 o 
  -1   5   4       46.82       47.10      2.51 o 
   0   5   4      158.54      154.83      2.93 o 
   1   5   4      229.14      220.93      4.17 o 
   2   5   4       57.87       55.81      3.10 o 
   3   5   4      127.23      118.38      4.38 o 
   4   5   4        0.96        1.42      0.82 o 
   5   5   4        8.02       13.78      3.00 o 
  -4   6   4       17.97       15.71      1.95 o 
  -3   6   4       48.96       44.99      1.90 o 
  -2   6   4       46.09       41.77      1.58 o 
  -1   6   4      130.82      132.13      3.25 o 
   0   6   4       21.86       21.61      1.89 o 
   1   6   4        8.08        8.91      1.24 o 
   2   6   4      101.34       99.23      3.74 o 
   3   6   4        7.89        8.64      1.80 o 
   4   6   4        4.79        2.52      2.14 o 
  -4   7   4        5.06        5.09      2.57 o 
  -3   7   4        6.77        7.96      1.41 o 
  -2   7   4        3.12        3.91      1.33 o 
  -1   7   4        6.82        6.36      0.70 o 
   0   7   4      239.09      231.94      7.56 o 
   1   7   4       77.50       78.04      3.46 o 
   2   7   4       26.51       25.43      2.03 o 
   3   7   4       31.96       34.66      4.41 o 
  -3   8   4       18.48       19.08      3.51 o 
  -2   8   4       15.91       18.48      3.08 o 
  -1   8   4        8.61        9.31      1.22 o 
   0   8   4       33.63       37.97      2.78 o 
   1   8   4        2.54        1.90      1.00 o 
   2   8   4        8.42        8.67      1.43 o 
   3   8   4        1.65        1.42      0.91 o 
  -1   9   4        7.76        5.78      2.01 o 
   0   9   4       18.70       18.43      1.81 o 
   1   9   4        4.86        4.18      1.35 o 
  -1  -9   5        2.66        1.63      1.50 o 
   0  -9   5        0.11        0.18      0.92 o 
   1  -9   5       11.52       14.22      1.64 o 
  -3  -8   5       12.32       13.19      1.65 o 
  -2  -8   5       14.97       15.10      2.40 o 
  -1  -8   5       29.96       28.48      1.95 o 
   0  -8   5        0.61        0.60      0.89 o 
   1  -8   5       33.98       34.94      3.10 o 
   2  -8   5        0.84        0.86      0.78 o 
  -3  -7   5        5.37        7.29      1.17 o 
  -2  -7   5        4.24        6.01      0.90 o 
  -1  -7   5       12.25        9.52      0.95 o 
   0  -7   5       15.82       18.18      1.56 o 
   1  -7   5      107.43      109.43      4.29 o 
   2  -7   5       24.81       27.29      1.97 o 
   3  -7   5       20.10       19.97      2.59 o 
  -4  -6   5        8.09        9.50      1.31 o 
  -3  -6   5       25.60       26.41      1.68 o 
  -2  -6   5      105.33      107.89      4.17 o 
  -1  -6   5        6.56        5.62      0.57 o 
   0  -6   5       94.17       95.05      3.18 o 
   1  -6   5       13.57       13.29      1.18 o 
   2  -6   5        1.04        1.58      1.52 o 
   3  -6   5       22.96       21.22      1.78 o 
   4  -6   5        0.43        0.81      1.07 o 
  -5  -5   5        6.38        6.55      1.75 o 
  -4  -5   5       22.81       24.97      1.74 o 
  -3  -5   5        3.83        4.80      0.76 o 
  -2  -5   5       35.51       38.31      1.70 o 
  -1  -5   5        9.44        9.92      0.60 o 
   0  -5   5        2.55        2.64      0.49 o 
   1  -5   5      159.41      158.87     10.16 o 
   2  -5   5      189.73      184.37      5.45 o 
   3  -5   5       41.38       41.68      2.03 o 
   4  -5   5       40.62       45.38      2.59 o 
  -5  -4   5        6.26        5.34      1.24 o 
  -4  -4   5       27.55       27.86      1.59 o 
  -3  -4   5        7.68        8.09      0.84 o 
  -2  -4   5      170.00      167.66      5.34 o 
  -1  -4   5       15.02       12.54      0.67 o 
   0  -4   5      459.48      458.95      6.79 o 
   1  -4   5       97.45      105.43      2.93 o 
   2  -4   5       10.72       12.37      0.89 o 
   3  -4   5       31.87       30.70      1.26 o 
   4  -4   5       33.66       31.42      1.44 o 
   5  -4   5        0.85        0.55      0.80 o 
  -5  -3   5        4.45        2.85      1.07 o 
  -4  -3   5      129.39      128.20      3.30 o 
  -3  -3   5       23.80       23.31      1.15 o 
  -2  -3   5       57.52       56.59      1.34 o 
  -1  -3   5        4.71        5.06      0.37 o 
   0  -3   5      155.68      176.73      2.65 o 
   1  -3   5       67.47       74.98      1.92 o 
   2  -3   5      161.10      166.70      6.85 o 
   3  -3   5       78.57       76.93      2.16 o 
   4  -3   5       52.99       52.14      1.85 o 
   5  -3   5       19.71       19.30      2.33 o 
  -5  -2   5       13.33       13.40      1.35 o 
  -4  -2   5       10.09        8.86      0.73 o 
  -3  -2   5       94.23       92.50      2.11 o 
  -2  -2   5      911.87      938.38     10.52 o 
  -1  -2   5      417.72      427.26      7.56 o 
   0  -2   5      421.34      395.87      7.40 o 
   1  -2   5      161.07      169.03      2.60 o 
   2  -2   5      165.88      162.37      2.42 o 
   3  -2   5       54.32       51.54      1.11 o 
   4  -2   5       44.35       41.47      1.51 o 
   5  -2   5        1.43        1.12      0.77 o 
  -5  -1   5       27.86       26.57      2.50 o 
  -4  -1   5        6.87        8.85      0.90 o 
  -3  -1   5       20.94       20.13      1.07 o 
  -2  -1   5      116.65      111.56      2.33 o 
  -1  -1   5       45.82       45.19      3.00 o 
   0  -1   5      387.97      396.91      6.50 o 
   1  -1   5       27.12       30.79      0.58 o 
   2  -1   5      152.67      152.28      2.42 o 
   3  -1   5        9.23        9.54      0.59 o 
   4  -1   5       53.34       53.53      1.53 o 
   5  -1   5       23.27       21.66      1.50 o 
  -6   0   5        0.54       -0.41      0.77 o 
  -5   0   5        4.29        4.78      0.94 o 
  -4   0   5        0.33        0.96      1.41 o 
  -3   0   5      154.01      160.09      2.61 o 
  -2   0   5      151.21      149.27      2.36 o 
  -1   0   5      392.90      413.65     11.45 o 
   0   0   5      487.63      492.26      7.90 o 
   1   0   5      118.47      104.29      6.21 o 
   2   0   5      548.98      547.65      8.34 o 
   3   0   5      111.53      114.30      3.35 o 
   4   0   5      176.27      165.49      6.48 o 
   5   0   5        0.34        0.22      0.45 o 
  -5   1   5       27.44       25.76      2.13 o 
  -4   1   5        6.10        7.60      1.88 o 
  -3   1   5       19.61       20.56      2.20 o 
  -2   1   5      116.97      113.36      2.27 o 
  -1   1   5       45.95       50.52      1.10 o 
   0   1   5      387.98      387.39      5.41 o 
   1   1   5       30.17       32.67      0.76 o 
   2   1   5      148.59      147.21      2.82 o 
   3   1   5        9.52       10.53      1.45 o 
   4   1   5       53.85       52.50      1.94 o 
   5   1   5       22.71       21.70      1.35 o 
  -5   2   5       13.28       12.37      1.51 o 
  -4   2   5       10.44       11.54      1.54 o 
  -3   2   5       89.93       92.48      3.21 o 
  -2   2   5      932.51      952.47     20.40 o 
  -1   2   5      406.95      411.73      6.08 o 
   0   2   5      425.90      400.85      6.09 o 
   1   2   5      160.48      157.61      8.02 o 
   2   2   5      165.00      166.29      2.83 o 
   3   2   5       56.08       52.68      1.85 o 
   4   2   5       43.95       43.21      3.29 o 
   5   2   5        1.41        2.77      1.50 o 
  -5   3   5        4.17        7.41      4.49 o 
  -4   3   5      127.60      133.59      4.79 o 
  -3   3   5       22.23       18.98      1.34 o 
  -2   3   5       58.74       59.60      1.60 o 
  -1   3   5        4.75        5.54      0.75 o 
   0   3   5      155.34      171.86      4.26 o 
   1   3   5       63.83       73.16      2.15 o 
   2   3   5      161.57      165.07      3.19 o 
   3   3   5       77.72       85.44      3.55 o 
   4   3   5       53.78       56.40      2.43 o 
   5   3   5       19.57       17.63      3.29 o 
  -5   4   5        6.31        7.53      1.37 o 
  -4   4   5       27.31       28.05      1.54 o 
  -3   4   5        7.45       10.58      2.20 o 
  -2   4   5      174.24      175.63      4.40 o 
  -1   4   5       14.55       12.77      1.23 o 
   0   4   5      466.29      477.61     14.57 o 
   1   4   5       92.50       97.48      3.03 o 
   2   4   5        9.92       11.75      0.66 o 
   3   4   5       33.13       31.26      1.84 o 
   4   4   5       33.69       31.77      2.15 o 
   5   4   5        0.80        0.47      1.67 o 
  -5   5   5        6.12        6.46      2.61 o 
  -4   5   5       22.57       23.05      1.56 o 
  -3   5   5        3.63        3.91      0.69 o 
  -2   5   5       35.59       35.82      1.40 o 
  -1   5   5        9.57        9.77      0.85 o 
   0   5   5        2.63        3.13      0.66 o 
   1   5   5      154.99      159.49      4.83 o 
   2   5   5      192.35      184.05      6.09 o 
   3   5   5       40.73       35.51      3.81 o 
   4   5   5       41.26       26.83      4.92 o 
  -4   6   5        7.84        6.55      1.59 o 
  -3   6   5       25.77       22.56      1.37 o 
  -2   6   5      104.56      101.17      2.99 o 
  -1   6   5        8.07        6.01      0.95 o 
   0   6   5       94.12       94.69      4.34 o 
   1   6   5       13.18       12.36      1.28 o 
   2   6   5        0.73        1.82      0.82 o 
   3   6   5       23.22       22.60      1.86 o 
   4   6   5        0.39       -1.11      1.41 o 
  -3   7   5        5.35        5.73      1.93 o 
  -2   7   5        4.13        5.57      2.10 o 
  -1   7   5       12.05       10.48      1.43 o 
   0   7   5       15.89       17.62      1.55 o 
   1   7   5      107.39      105.48      4.35 o 
   2   7   5       25.25       28.77      2.16 o 
   3   7   5       20.01       19.09      3.59 o 
  -3   8   5       12.40       16.69      3.21 o 
  -2   8   5       14.94       12.37      3.00 o 
  -1   8   5       28.92       27.53      1.99 o 
   0   8   5        0.36        3.25      2.35 o 
   1   8   5       34.07       40.69      2.62 o 
   2   8   5        1.04        0.05      0.89 o 
  -1   9   5        2.55        1.50      1.63 o 
   0   9   5        0.14        1.98      1.20 o 
   1   9   5       11.81       13.66      1.92 o 
  -2  -8   6        4.08        4.92      1.80 o 
  -1  -8   6       55.48       50.36      3.85 o 
   0  -8   6       21.56       18.70      1.66 o 
   1  -8   6       17.13       19.70      2.37 o 
   2  -8   6       22.89       24.01      2.19 o 
  -3  -7   6        9.93       11.04      1.44 o 
  -2  -7   6       23.37       24.38      1.59 o 
  -1  -7   6        4.63        5.64      0.97 o 
   0  -7   6       19.06       17.98      1.60 o 
   1  -7   6       18.08       18.86      2.72 o 
   2  -7   6        5.48        6.56      1.18 o 
   3  -7   6        3.44        6.14      3.08 o 
  -4  -6   6        1.64        4.01      1.10 o 
  -3  -6   6        2.61        4.10      2.05 o 
  -2  -6   6       45.29       43.62      4.36 o 
  -1  -6   6      100.96      100.12      2.51 o 
   0  -6   6       27.74       25.45      1.55 o 
   1  -6   6       42.30       42.16      2.08 o 
   2  -6   6       73.36       73.87      3.23 o 
   3  -6   6        0.28        4.18      2.35 o 
   4  -6   6        8.68        9.54      1.80 o 
  -4  -5   6       12.78       12.80      1.35 o 
  -3  -5   6       23.96       26.38      1.72 o 
  -2  -5   6       72.78       61.91      6.94 o 
  -1  -5   6        6.88        6.07      0.53 o 
   0  -5   6       15.50       13.99      0.64 o 
   1  -5   6       35.55       34.41      3.12 o 
   2  -5   6       17.72       16.37      1.19 o 
   3  -5   6       21.55       17.95      1.43 o 
   4  -5   6       24.89       21.27      2.95 o 
  -5  -4   6        4.09        5.34      1.19 o 
  -4  -4   6        6.41        4.70      0.72 o 
  -3  -4   6       18.62       20.38      1.33 o 
  -2  -4   6       59.57       58.24      2.10 o 
  -1  -4   6       61.16       56.88      1.38 o 
   0  -4   6      290.99      289.55      4.82 o 
   1  -4   6       45.60       46.06      1.75 o 
   2  -4   6      226.52      200.19     14.42 o 
   3  -4   6       10.42       11.00      1.01 o 
   4  -4   6       15.95       15.62      1.29 o 
  -5  -3   6       21.92       21.65      2.61 o 
  -4  -3   6        4.99        5.27      0.68 o 
  -3  -3   6      196.71      184.51      4.08 o 
  -2  -3   6       35.45       33.08      1.67 o 
  -1  -3   6       15.74       14.43      0.40 o 
   0  -3   6       43.32       43.74      1.26 o 
   1  -3   6       32.89       35.43      1.48 o 
   2  -3   6       10.26        9.54      0.94 o 
   3  -3   6       47.46       49.42      2.08 o 
   4  -3   6       70.11       75.67      2.97 o 
   5  -3   6        7.86        7.83      1.14 o 
  -5  -2   6       39.85       37.10      2.40 o 
  -4  -2   6        8.26        7.91      0.70 o 
  -3  -2   6       30.97       30.48      1.08 o 
  -2  -2   6      101.03       95.30      2.64 o 
  -1  -2   6      156.94      161.70      2.59 o 
   0  -2   6      228.40      223.69      4.22 o 
   1  -2   6      236.58      242.22      4.39 o 
   2  -2   6      189.82      179.97      3.37 o 
   3  -2   6      129.29      133.90      3.83 o 
   4  -2   6       55.81       57.04      2.45 o 
   5  -2   6       22.56       24.20      1.70 o 
  -5  -1   6       21.62       23.13      1.78 o 
  -4  -1   6       33.53       34.41      1.75 o 
  -3  -1   6       39.32       38.45      2.91 o 
  -2  -1   6       29.56       32.09      0.92 o 
  -1  -1   6      212.95      217.43      7.83 o 
   0  -1   6       72.63       71.44      2.80 o 
   1  -1   6      183.39      198.97      2.77 o 
   2  -1   6      119.86      115.32      2.09 o 
   3  -1   6       87.64       87.20      2.01 o 
   4  -1   6       20.33       21.62      0.93 o 
   5  -1   6       14.62       16.00      2.01 o 
  -5   0   6        4.22        5.05      1.08 o 
  -4   0   6        0.13       -0.62      0.62 o 
  -3   0   6        7.94        7.17      0.47 o 
  -2   0   6       71.07       76.92      2.94 o 
  -1   0   6      126.06      123.25      2.60 o 
   0   0   6       18.53       12.96      0.50 o 
   1   0   6      678.93      702.71     10.13 o 
   2   0   6        0.31        0.21      0.24 o 
   3   0   6      480.09      484.30      9.22 o 
   4   0   6       67.39       71.13      2.70 o 
   5   0   6        0.61        0.75      0.77 o 
  -5   1   6       22.20       26.48      3.02 o 
  -4   1   6       34.01       33.70      1.99 o 
  -3   1   6       38.02       38.03      2.29 o 
  -2   1   6       27.90       28.97      0.80 o 
  -1   1   6      211.74      216.26      3.55 o 
   0   1   6       73.82       74.62      1.46 o 
   1   1   6      183.68      199.28      3.44 o 
   2   1   6      121.57      119.74      2.46 o 
   3   1   6       84.20       82.92      2.29 o 
   4   1   6       21.56       21.35      2.57 o 
   5   1   6       14.21       15.13      1.22 o 
  -5   2   6       40.01       41.08      2.77 o 
  -4   2   6        8.44        9.63      1.84 o 
  -3   2   6       30.29       31.10      1.73 o 
  -2   2   6       96.68       92.81      2.93 o 
  -1   2   6      162.71      168.36      4.58 o 
   0   2   6      228.62      227.92      4.03 o 
   1   2   6      232.37      240.03      4.45 o 
   2   2   6      197.09      199.14      5.00 o 
   3   2   6      126.00      126.75      3.02 o 
   4   2   6       57.57       59.16      2.58 o 
   5   2   6       22.33       31.58      3.68 o 
  -5   3   6       22.88       20.46      1.94 o 
  -4   3   6        5.88        5.58      1.22 o 
  -3   3   6      194.88      179.90      5.70 o 
  -2   3   6       33.35       34.29      1.63 o 
  -1   3   6       15.38       14.10      1.04 o 
   0   3   6       42.46       42.02      1.69 o 
   1   3   6       32.98       37.13      1.56 o 
   2   3   6       11.08       10.92      0.99 o 
   3   3   6       45.38       48.04      1.99 o 
   4   3   6       70.16       72.12      2.99 o 
   5   3   6        8.13        9.58      2.61 o 
  -5   4   6        4.12        3.38      1.24 o 
  -4   4   6        6.48        5.50      1.05 o 
  -3   4   6       18.58       20.06      1.52 o 
  -2   4   6       57.20       56.03      2.36 o 
  -1   4   6       59.79       57.67      2.10 o 
   0   4   6      296.19      299.43      8.66 o 
   1   4   6       48.21       46.38      2.61 o 
   2   4   6      226.61      215.70      6.50 o 
   3   4   6        8.99        7.89      1.86 o 
   4   4   6       16.60       19.08      2.52 o 
  -4   5   6       12.56       11.10      1.41 o 
  -3   5   6       25.08       27.70      1.46 o 
  -2   5   6       71.11       65.58      2.02 o 
  -1   5   6        7.35        6.42      1.01 o 
   0   5   6       14.77       15.41      1.24 o 
   1   5   6       35.42       31.38      1.93 o 
   2   5   6       16.89       17.28      1.47 o 
   3   5   6       22.16       20.24      2.95 o 
   4   5   6       24.45       25.31      2.08 o 
  -4   6   6        1.52        1.97      2.14 o 
  -3   6   6        2.70        2.70      0.98 o 
  -2   6   6       44.41       36.26      2.23 o 
  -1   6   6      101.60       98.52      3.96 o 
   0   6   6       27.96       26.79      2.91 o 
   1   6   6       43.96       45.71      2.46 o 
   2   6   6       71.97       70.95      3.72 o 
   3   6   6        0.33        0.62      0.88 o 
   4   6   6        8.23        7.15      1.48 o 
  -3   7   6       10.80       14.89      2.91 o 
  -2   7   6       22.79       24.50      1.92 o 
  -1   7   6        4.90        5.45      1.14 o 
   0   7   6       19.31       20.94      1.62 o 
   1   7   6       18.01       18.84      1.75 o 
   2   7   6        5.33        5.61      1.33 o 
   3   7   6        3.48        6.08      1.18 o 
  -2   8   6        4.34        4.49      2.31 o 
  -1   8   6       56.46       54.63      3.15 o 
   0   8   6       20.09       18.14      1.81 o 
   1   8   6       17.09       21.05      1.81 o 
   2   8   6       22.36       24.35      2.17 o 
  -2  -8   7        6.55        6.85      1.71 o 
  -1  -8   7        4.41        3.89      1.71 o 
   0  -8   7       54.45       52.23      3.04 o 
   1  -8   7        0.16       -0.45      0.85 o 
  -3  -7   7       10.37       10.49      1.44 o 
  -2  -7   7        4.89        6.32      0.96 o 
  -1  -7   7       26.76       25.80      1.74 o 
   0  -7   7       13.97       18.82      1.58 o 
   1  -7   7        2.78        2.56      0.90 o 
   2  -7   7        2.21        2.45      1.13 o 
  -4  -6   7        0.09        1.08      0.89 o 
  -3  -6   7        5.29        8.23      1.65 o 
  -2  -6   7        0.14        1.86      2.35 o 
  -1  -6   7       14.49       11.10      0.79 o 
   0  -6   7       57.82       60.73      2.49 o 
   1  -6   7       56.73       52.42      2.82 o 
   2  -6   7       37.23       36.72      2.09 o 
   3  -6   7       37.58       41.80      2.74 o 
  -4  -5   7        3.06        3.44      1.37 o 
  -3  -5   7       67.38       70.01      3.02 o 
  -2  -5   7        3.34        5.30      1.48 o 
  -1  -5   7      167.55      160.69      5.62 o 
   0  -5   7        4.89        4.31      0.44 o 
   1  -5   7       17.79       20.60      3.40 o 
   2  -5   7       38.77       38.12      1.96 o 
   3  -5   7        9.81        8.71      1.07 o 
   4  -5   7        0.83        2.44      1.37 o 
  -4  -4   7        9.79        8.52      1.16 o 
  -3  -4   7       22.52       23.75      1.15 o 
  -2  -4   7       11.52        9.73      1.99 o 
  -1  -4   7       20.12       20.78      0.83 o 
   0  -4   7      190.65      189.34      3.56 o 
   1  -4   7      319.96      327.63      8.77 o 
   2  -4   7       24.35       25.60      1.59 o 
   3  -4   7      103.75      101.99      3.83 o 
   4  -4   7       14.13       13.84      1.43 o 
  -5  -3   7       16.53       14.50      1.70 o 
  -4  -3   7        2.16        1.99      0.54 o 
  -3  -3   7      185.96      184.59      4.22 o 
  -2  -3   7      121.30      117.50      4.24 o 
  -1  -3   7      174.29      176.37      3.36 o 
   0  -3   7       34.14       37.79      1.04 o 
   1  -3   7       38.61       37.20      1.77 o 
   2  -3   7       11.51       11.30      1.01 o 
   3  -3   7       53.75       49.99      2.29 o 
   4  -3   7        8.05        8.83      1.12 o 
  -5  -2   7       19.78       21.65      1.78 o 
  -4  -2   7        3.54        4.20      1.05 o 
  -3  -2   7        3.32        4.12      0.55 o 
  -2  -2   7        7.49        8.27      0.61 o 
  -1  -2   7       62.85       65.66      1.74 o 
   0  -2   7       26.17       25.10      1.20 o 
   1  -2   7      218.76      224.84      4.49 o 
   2  -2   7       50.58       46.49      1.35 o 
   3  -2   7       85.62       87.32      3.10 o 
   4  -2   7       23.24       20.22      2.42 o 
   5  -2   7       12.54       15.79      2.27 o 
  -5  -1   7        0.50        1.17      0.80 o 
  -4  -1   7       59.13       61.78      6.03 o 
  -3  -1   7      119.89      122.02      2.80 o 
  -2  -1   7       67.21       65.98      1.58 o 
  -1  -1   7      172.89      170.33      3.79 o 
   0  -1   7      151.47      153.90      2.36 o 
   1  -1   7      217.07      213.09      8.04 o 
   2  -1   7       29.47       27.51      1.04 o 
   3  -1   7      150.32      145.33      3.22 o 
   4  -1   7        9.59       10.25      0.92 o 
   5  -1   7       33.16       32.18      3.21 o 
  -5   0   7        0.73        1.28      0.98 o 
  -4   0   7        4.62        7.93      1.20 o 
  -3   0   7       38.36       37.50      1.91 o 
  -2   0   7        6.74        7.71      1.07 o 
  -1   0   7      297.57      304.54      5.10 o 
   0   0   7        3.35        5.19      0.42 o 
   1   0   7       75.53       71.31      1.53 o 
   2   0   7      136.73      137.37      3.04 o 
   3   0   7        2.82        3.69      0.51 o 
   4   0   7      101.69      102.65      2.87 o 
   5   0   7       21.20       22.85      1.97 o 
  -5   1   7        0.64       -0.49      0.75 o 
  -4   1   7       58.72       59.53      2.97 o 
  -3   1   7      123.66      124.04      4.36 o 
  -2   1   7       63.51       59.52      2.05 o 
  -1   1   7      176.52      171.49      3.19 o 
   0   1   7      150.28      153.57      2.84 o 
   1   1   7      219.04      216.91      3.95 o 
   2   1   7       28.77       25.79      0.99 o 
   3   1   7      150.32      148.36      3.68 o 
   4   1   7        9.01        8.95      1.12 o 
   5   1   7       33.20       33.50      4.15 o 
  -5   2   7       19.25       19.47      2.55 o 
  -4   2   7        3.68        3.35      1.03 o 
  -3   2   7        3.24        4.69      0.88 o 
  -2   2   7        7.50        8.43      0.80 o 
  -1   2   7       62.51       66.82      1.66 o 
   0   2   7       23.61       24.38      0.92 o 
   1   2   7      216.81      222.53      4.47 o 
   2   2   7       49.03       46.90      1.91 o 
   3   2   7       88.70       88.77      2.32 o 
   4   2   7       23.14       23.31      1.28 o 
   5   2   7       12.51       13.93      1.75 o 
  -5   3   7       16.49       17.87      4.92 o 
  -4   3   7        1.72        1.81      0.91 o 
  -3   3   7      191.29      188.86      6.36 o 
  -2   3   7      117.12      111.23      4.01 o 
  -1   3   7      179.28      181.88      5.15 o 
   0   3   7       32.33       36.02      1.72 o 
   1   3   7       38.21       40.83      1.82 o 
   2   3   7       11.61       11.66      1.12 o 
   3   3   7       54.06       50.45      2.97 o 
   4   3   7        7.64        9.83      1.39 o 
  -4   4   7        9.50        6.92      1.45 o 
  -3   4   7       22.68       21.79      1.80 o 
  -2   4   7       11.95       10.55      1.08 o 
  -1   4   7       19.43       18.50      1.37 o 
   0   4   7      184.34      184.06      5.55 o 
   1   4   7      324.44      331.82      9.43 o 
   2   4   7       23.26       24.87      1.66 o 
   3   4   7      104.39      103.77      4.05 o 
   4   4   7       14.16       14.42      1.72 o 
  -4   5   7        2.87        2.90      1.13 o 
  -3   5   7       68.49       70.69      3.46 o 
  -2   5   7        4.27        5.51      1.00 o 
  -1   5   7      167.75      168.10      5.50 o 
   0   5   7        4.66        4.25      0.82 o 
   1   5   7       16.53       18.67      1.54 o 
   2   5   7       39.27       37.61      2.06 o 
   3   5   7        9.96        8.96      1.16 o 
   4   5   7        0.76        1.41      0.99 o 
  -4   6   7        0.05       -0.09      1.63 o 
  -3   6   7        5.15        6.49      2.20 o 
  -2   6   7        0.10       -0.29      1.20 o 
  -1   6   7       14.22        9.33      2.48 o 
   0   6   7       56.76       58.64      4.02 o 
   1   6   7       58.45       60.76      2.96 o 
   2   6   7       36.86       33.71      3.53 o 
   3   6   7       37.82       41.65      2.61 o 
  -3   7   7        9.96        8.30      2.40 o 
  -2   7   7        5.28        5.57      1.52 o 
  -1   7   7       26.10       29.42      2.14 o 
   0   7   7       14.01       15.63      1.75 o 
   1   7   7        3.12        6.44      3.21 o 
   2   7   7        2.28        6.78      1.26 o 
  -2   8   7        6.39        8.30      2.74 o 
  -1   8   7        4.70        4.63      1.26 o 
   0   8   7       55.11       54.22      3.87 o 
   1   8   7        0.08        1.25      0.94 o 
  -1  -8   8       19.71       19.98      3.00 o 
   0  -8   8        0.43        0.58      1.13 o 
  -2  -7   8       11.86       12.49      2.31 o 
  -1  -7   8        2.04        2.23      1.28 o 
   0  -7   8       37.05       37.09      2.24 o 
   1  -7   8       31.76       30.40      2.28 o 
   2  -7   8        6.19        9.35      1.49 o 
  -3  -6   8        8.59       10.25      1.39 o 
  -2  -6   8        3.33        6.23      0.93 o 
  -1  -6   8        1.48        3.64      0.86 o 
   0  -6   8        3.84        5.19      1.07 o 
   1  -6   8        5.98        8.86      2.74 o 
   2  -6   8       14.61       15.13      1.51 o 
   3  -6   8       15.51       16.05      1.72 o 
  -4  -5   8        4.32        3.17      1.52 o 
  -3  -5   8       28.54       25.41      1.75 o 
  -2  -5   8       37.75       37.28      2.57 o 
  -1  -5   8       37.70       37.08      2.42 o 
   0  -5   8       43.14       46.63      2.07 o 
   1  -5   8       94.40       93.55      3.58 o 
   2  -5   8        6.59        6.59      1.05 o 
   3  -5   8       17.15       18.14      2.52 o 
  -4  -4   8       29.45       28.43      1.90 o 
  -3  -4   8        9.74        8.64      1.43 o 
  -2  -4   8       11.89       11.02      1.07 o 
  -1  -4   8       35.42       34.19      1.15 o 
   0  -4   8       13.58       13.02      0.73 o 
   1  -4   8       40.72       38.79      2.03 o 
   2  -4   8       31.74       34.56      1.96 o 
   3  -4   8       57.69       55.56      2.84 o 
   4  -4   8       13.98       12.36      1.54 o 
  -5  -3   8        0.06       -1.03      1.03 o 
  -4  -3   8       24.90       18.73      2.29 o 
  -3  -3   8       22.14       19.17      1.07 o 
  -2  -3   8       63.73       63.63      2.37 o 
  -1  -3   8      222.17      228.97      4.53 o 
   0  -3   8        8.08        7.81      0.58 o 
   1  -3   8      174.99      165.88      7.58 o 
   2  -3   8       16.50       21.05      3.00 o 
   3  -3   8       25.55       29.27      1.78 o 
   4  -3   8       21.77       19.11      1.60 o 
  -5  -2   8        4.31        1.76      0.98 o 
  -4  -2   8       14.91       13.36      1.39 o 
  -3  -2   8       15.36       16.70      0.99 o 
  -2  -2   8        8.77        9.44      0.67 o 
  -1  -2   8        8.24        8.90      0.77 o 
   0  -2   8       32.28       31.92      1.31 o 
   1  -2   8       48.40       46.60      8.94 o 
   2  -2   8      154.81      147.12      3.57 o 
   3  -2   8       86.89       86.47      3.22 o 
   4  -2   8       27.46       28.42      1.91 o 
  -5  -1   8        2.47       -0.37      0.97 o 
  -4  -1   8        0.22        0.44      0.72 o 
  -3  -1   8       65.29       64.55      1.90 o 
  -2  -1   8       42.38       43.46      1.61 o 
  -1  -1   8       78.98       83.31      4.69 o 
   0  -1   8      200.38      195.04      3.20 o 
   1  -1   8       43.75       42.11      1.05 o 
   2  -1   8      299.40      295.84      6.94 o 
   3  -1   8       22.39       22.47      1.01 o 
   4  -1   8        6.20        8.22      1.13 o 
  -5   0   8        4.78        5.74      1.40 o 
  -4   0   8        0.82        2.21      0.83 o 
  -3   0   8       29.87       29.47      1.95 o 
  -2   0   8       42.13       42.31      1.23 o 
  -1   0   8        4.76        5.16      0.47 o 
   0   0   8      230.08      238.88      4.33 o 
   1   0   8        8.90        8.81      1.00 o 
   2   0   8       23.47       23.77      1.10 o 
   3   0   8       74.00       78.20      2.30 o 
   4   0   8       14.71       16.40      1.09 o 
   5   0   8        4.20        9.76      1.93 o 
  -5   1   8        2.51        1.82      0.96 o 
  -4   1   8        0.19        0.34      0.92 o 
  -3   1   8       64.48       65.27      2.88 o 
  -2   1   8       43.10       42.45      1.29 o 
  -1   1   8       79.66       80.45      1.94 o 
   0   1   8      199.11      198.84      3.92 o 
   1   1   8       47.52       48.01      1.32 o 
   2   1   8      300.01      296.03      6.23 o 
   3   1   8       21.77       21.74      2.37 o 
   4   1   8        6.08        7.79      1.13 o 
  -5   2   8        3.90        1.99      1.04 o 
  -4   2   8       14.57       13.30      1.45 o 
  -3   2   8       15.47       16.54      1.35 o 
  -2   2   8        8.27        8.87      0.67 o 
  -1   2   8        7.98        8.15      0.62 o 
   0   2   8       32.94       34.30      1.25 o 
   1   2   8       49.18       49.23      1.58 o 
   2   2   8      149.05      148.82      4.36 o 
   3   2   8       88.63       86.23      5.22 o 
   4   2   8       26.74       27.21      2.04 o 
  -5   3   8        0.06        0.88      0.76 o 
  -4   3   8       24.72       22.43      1.98 o 
  -3   3   8       20.63       20.44      1.68 o 
  -2   3   8       65.13       66.35      2.88 o 
  -1   3   8      223.45      222.01      6.58 o 
   0   3   8        8.83       10.29      1.71 o 
   1   3   8      178.46      178.23      5.19 o 
   2   3   8       15.76       21.49      1.86 o 
   3   3   8       26.11       31.22      2.04 o 
   4   3   8       21.58       21.38      3.23 o 
  -4   4   8       29.34       26.11      2.26 o 
  -3   4   8        8.94        7.67      1.29 o 
  -2   4   8       12.30       12.92      1.35 o 
  -1   4   8       34.94       35.20      2.06 o 
   0   4   8       13.21       12.81      1.31 o 
   1   4   8       39.72       37.50      2.13 o 
   2   4   8       31.05       36.68      2.19 o 
   3   4   8       57.49       61.15      2.92 o 
   4   4   8       14.08       16.60      1.85 o 
  -4   5   8        4.20        2.84      1.13 o 
  -3   5   8       27.59       25.41      2.11 o 
  -2   5   8       38.34       37.91      2.37 o 
  -1   5   8       39.61       38.61      2.85 o 
   0   5   8       43.61       48.64      2.59 o 
   1   5   8       94.42       95.35      3.85 o 
   2   5   8        6.15        6.75      1.24 o 
   3   5   8       17.55       20.85      1.90 o 
  -3   6   8        8.36       11.32      1.52 o 
  -2   6   8        3.22        5.16      3.14 o 
  -1   6   8        1.41        1.69      1.00 o 
   0   6   8        3.66        4.95      0.98 o 
   1   6   8        5.76        5.36      1.39 o 
   2   6   8       14.98       12.86      1.64 o 
   3   6   8       15.43       15.58      1.93 o 
  -2   7   8       11.82       14.38      4.24 o 
  -1   7   8        2.23        5.14      2.05 o 
   0   7   8       36.44       37.84      2.74 o 
   1   7   8       31.07       29.49      3.08 o 
   2   7   8        6.77        9.13      1.72 o 
  -1   8   8       19.70       20.49      3.68 o 
   0   8   8        0.47        0.44      0.90 o 
  -2  -7   9        8.96        7.40      2.18 o 
  -1  -7   9       12.79       18.44      2.57 o 
   0  -7   9        1.80        1.63      0.86 o 
   1  -7   9       30.17       27.09      2.39 o 
  -3  -6   9        2.23        0.82      1.65 o 
  -2  -6   9       30.06       32.20      1.99 o 
  -1  -6   9        9.90       12.26      1.22 o 
   0  -6   9        0.13        0.47      0.67 o 
   1  -6   9       11.42       15.23      3.94 o 
   2  -6   9        6.27        8.34      1.23 o 
  -3  -5   9        0.06        1.45      0.82 o 
  -2  -5   9       38.89       34.95      2.02 o 
  -1  -5   9       23.85       23.07      1.24 o 
   0  -5   9       76.06       75.33      4.04 o 
   1  -5   9       18.65       19.12      1.49 o 
   2  -5   9       75.69       77.06      3.83 o 
   3  -5   9        9.33        9.08      1.37 o 
  -4  -4   9       59.31       58.62      4.88 o 
  -3  -4   9        9.70        9.85      1.19 o 
  -2  -4   9       52.57       54.73      2.46 o 
  -1  -4   9        5.34        4.77      0.59 o 
   0  -4   9       23.74       24.87      1.14 o 
   1  -4   9       26.25       23.93      1.60 o 
   2  -4   9       18.43       16.87      1.48 o 
   3  -4   9        8.47        8.23      1.27 o 
  -4  -3   9        0.88        1.63      1.33 o 
  -3  -3   9        8.20        8.38      1.02 o 
  -2  -3   9        4.90        3.11      0.49 o 
  -1  -3   9      110.92      115.53      2.84 o 
   0  -3   9      238.52      239.95      5.98 o 
   1  -3   9       15.58       14.76      0.98 o 
   2  -3   9      123.33      121.95      4.28 o 
   3  -3   9       11.04       12.89      1.38 o 
   4  -3   9       15.86       20.25      2.91 o 
  -4  -2   9       22.07       21.54      1.92 o 
  -3  -2   9       19.76       20.82      1.09 o 
  -2  -2   9       93.39       94.38      2.45 o 
  -1  -2   9       22.53       25.88      1.90 o 
   0  -2   9       39.55       37.09      1.54 o 
   1  -2   9       51.63       50.15      1.70 o 
   2  -2   9       69.19       67.21      3.19 o 
   3  -2   9       28.46       25.20      1.66 o 
   4  -2   9       39.35       40.78      2.54 o 
  -5  -1   9        2.85        4.56      1.82 o 
  -4  -1   9        2.46        2.51      0.92 o 
  -3  -1   9        0.17       -0.02      0.35 o 
  -2  -1   9       64.98       65.13      2.36 o 
  -1  -1   9       29.05       30.10      1.34 o 
   0  -1   9      100.41      102.63      2.93 o 
   1  -1   9      161.81      163.19      4.22 o 
   2  -1   9       24.57       22.66      1.16 o 
   3  -1   9      104.19       98.57      3.19 o 
   4  -1   9       14.53       16.65      1.97 o 
  -5   0   9       22.63       21.93      2.38 o 
  -4   0   9       15.95       15.99      1.68 o 
  -3   0   9        1.62        3.43      1.07 o 
  -2   0   9       41.13       38.07      1.33 o 
  -1   0   9      103.08      101.99      2.44 o 
   0   0   9       24.35       22.18      0.91 o 
   1   0   9        7.58        9.65      0.61 o 
   2   0   9       33.86       31.11      1.16 o 
   3   0   9        0.48        1.14      0.49 o 
   4   0   9       58.30       52.12      4.06 o 
  -5   1   9        2.95        2.45      1.32 o 
  -4   1   9        2.42        1.00      1.18 o 
  -3   1   9        0.21        0.33      0.98 o 
  -2   1   9       64.88       63.24      1.81 o 
  -1   1   9       26.45       25.11      1.08 o 
   0   1   9      101.82      100.06      2.45 o 
   1   1   9      159.17      156.66      3.64 o 
   2   1   9       27.87       25.40      1.72 o 
   3   1   9      104.85      103.32      3.16 o 
   4   1   9       14.13       12.28      1.49 o 
  -4   2   9       22.64       20.89      1.90 o 
  -3   2   9       18.54       19.21      2.03 o 
  -2   2   9       96.34       96.89      2.56 o 
  -1   2   9       21.20       22.97      1.12 o 
   0   2   9       39.97       39.93      1.49 o 
   1   2   9       51.11       52.39      1.76 o 
   2   2   9       69.78       68.08      2.19 o 
   3   2   9       27.01       25.82      1.80 o 
   4   2   9       39.21       39.98      2.62 o 
  -4   3   9        0.84        2.00      0.96 o 
  -3   3   9        8.34        7.24      1.15 o 
  -2   3   9        4.36        3.41      1.11 o 
  -1   3   9      107.13      103.03      9.41 o 
   0   3   9      241.01      243.46      7.29 o 
   1   3   9       13.31       14.94      1.35 o 
   2   3   9      126.03      127.62      4.72 o 
   3   3   9       11.40       13.67      1.50 o 
   4   3   9       16.26       20.35      2.61 o 
  -4   4   9       60.68       55.09      3.55 o 
  -3   4   9        8.85        9.14      1.46 o 
  -2   4   9       53.21       54.64      2.99 o 
  -1   4   9        5.95        7.65      1.31 o 
   0   4   9       22.64       22.77      2.65 o 
   1   4   9       26.06       22.73      1.80 o 
   2   4   9       18.87       20.39      1.63 o 
   3   4   9        8.26        7.77      1.88 o 
  -3   5   9        0.09        1.70      2.18 o 
  -2   5   9       38.38       37.52      2.52 o 
  -1   5   9       22.73       21.59      1.84 o 
   0   5   9       77.84       77.22      3.72 o 
   1   5   9       18.08       21.48      1.81 o 
   2   5   9       75.57       80.90      4.22 o 
   3   5   9        9.27       10.07      2.59 o 
  -3   6   9        2.44        2.24      1.31 o 
  -2   6   9       29.68       33.85      2.60 o 
  -1   6   9        9.90       13.27      1.58 o 
   0   6   9        0.08        1.07      0.79 o 
   1   6   9       11.52       11.63      1.70 o 
   2   6   9        6.43        7.53      2.82 o 
  -2   7   9        9.10       10.90      1.74 o 
  -1   7   9       12.96       14.21      2.46 o 
   0   7   9        2.15        0.05      1.54 o 
   1   7   9       29.90       29.37      2.64 o 
  -2  -6  10        5.05        5.95      1.93 o 
  -1  -6  10       28.80       30.38      3.47 o 
   0  -6  10       34.62       32.75      2.15 o 
   1  -6  10        3.78        3.02      1.09 o 
   2  -6  10        1.43        1.50      1.00 o 
  -3  -5  10        3.42        3.49      1.09 o 
  -2  -5  10        0.75        1.91      0.96 o 
  -1  -5  10       10.60       12.65      1.28 o 
   0  -5  10       18.30       18.19      1.64 o 
   1  -5  10       16.27       18.53      1.59 o 
   2  -5  10       31.06       33.71      2.27 o 
  -3  -4  10       41.17       42.37      2.46 o 
  -2  -4  10       18.86       21.32      1.61 o 
  -1  -4  10       10.96       12.52      0.88 o 
   0  -4  10       65.98       61.67      1.93 o 
   1  -4  10        2.03        2.38      0.89 o 
   2  -4  10       22.21       20.56      1.83 o 
   3  -4  10        3.59        1.78      1.15 o 
  -4  -3  10        4.08        7.15      1.75 o 
  -3  -3  10        0.40        0.29      0.68 o 
  -2  -3  10       13.63       14.40      1.88 o 
  -1  -3  10       11.72       12.07      1.16 o 
   0  -3  10      103.31      104.77      7.06 o 
   1  -3  10       49.37       50.26      2.27 o 
   2  -3  10       51.64       48.80      2.50 o 
   3  -3  10       30.31       30.52      2.03 o 
  -4  -2  10        8.09        5.95      1.67 o 
  -3  -2  10       16.91       18.29      1.33 o 
  -2  -2  10       76.10       84.99      3.22 o 
  -1  -2  10       16.14       14.79      1.35 o 
   0  -2  10       47.40       45.57      2.14 o 
   1  -2  10       83.47       81.14      2.70 o 
   2  -2  10       25.17       23.36      2.27 o 
   3  -2  10        2.87        1.59      1.35 o 
   4  -2  10        5.70        4.74      1.10 o 
  -4  -1  10        8.01        6.78      1.42 o 
  -3  -1  10        0.70        1.07      0.49 o 
  -2  -1  10        7.68        7.93      1.77 o 
  -1  -1  10       38.28       38.53      1.74 o 
   0  -1  10        5.88        6.21      0.80 o 
   1  -1  10       35.77       36.03      1.55 o 
   2  -1  10      132.06      133.72      4.09 o 
   3  -1  10       18.50       20.32      2.40 o 
   4  -1  10        4.13        3.95      1.22 o 
  -4   0  10       39.10       37.37      2.58 o 
  -3   0  10        7.08        6.40      1.02 o 
  -2   0  10       59.36       60.77      1.91 o 
  -1   0  10       45.94       43.40      1.49 o 
   0   0  10       43.53       40.60      3.50 o 
   1   0  10      110.77      101.88      3.39 o 
   2   0  10        1.24        2.41      1.07 o 
   3   0  10       14.03       16.09      2.08 o 
   4   0  10        6.83       11.60      2.27 o 
  -4   1  10        8.16       12.51      1.55 o 
  -3   1  10        0.62        2.44      2.46 o 
  -2   1  10        7.69        8.69      0.73 o 
  -1   1  10       38.37       38.17      1.41 o 
   0   1  10        5.27        5.94      1.34 o 
   1   1  10       34.00       32.98      1.36 o 
   2   1  10      132.08      137.20      3.63 o 
   3   1  10       18.38       19.61      2.18 o 
  -4   2  10        7.93        9.09      1.58 o 
  -3   2  10       16.60       16.33      1.72 o 
  -2   2  10       77.06       79.39      2.41 o 
  -1   2  10       16.91       16.92      1.33 o 
   0   2  10       49.31       49.66      1.79 o 
   1   2  10       84.47       83.43      2.59 o 
   2   2  10       24.14       21.37      1.27 o 
   3   2  10        2.84        1.46      0.81 o 
   4   2  10        5.86        4.62      1.63 o 
  -4   3  10        3.94        2.98      1.41 o 
  -3   3  10        0.43       -0.24      0.86 o 
  -2   3  10       13.70       15.59      3.85 o 
  -1   3  10       11.46       10.34      2.20 o 
   0   3  10      102.66      103.08      4.01 o 
   1   3  10       46.86       45.69      3.23 o 
   2   3  10       52.37       52.56      2.79 o 
   3   3  10       29.21       29.68      2.38 o 
  -3   4  10       42.27       43.29      2.96 o 
  -2   4  10       18.79       19.94      1.81 o 
  -1   4  10       11.16       11.34      2.16 o 
   0   4  10       67.78       66.80      3.09 o 
   1   4  10        1.75        1.93      0.94 o 
   2   4  10       22.34       23.14      2.01 o 
   3   4  10        3.54        7.36      1.31 o 
  -3   5  10        3.35        5.54      1.34 o 
  -2   5  10        0.73        0.37      0.82 o 
  -1   5  10       10.35       10.79      1.49 o 
   0   5  10       18.40       21.78      3.87 o 
   1   5  10       15.81       17.89      1.73 o 
   2   5  10       31.16       35.64      2.48 o 
  -2   6  10        5.63        7.56      1.40 o 
  -1   6  10       28.06       31.91      2.33 o 
   0   6  10       34.52       35.38      4.51 o 
   1   6  10        4.24        5.37      1.54 o 
   2   6  10        1.41        2.82      1.08 o 
  -1  -6  11        3.71        5.35      1.58 o 
   0  -6  11       13.32       14.71      1.51 o 
  -2  -5  11        8.39       13.31      2.23 o 
  -1  -5  11        1.74        1.50      1.54 o 
   0  -5  11        2.09        2.15      0.99 o 
   1  -5  11        6.48        6.12      1.31 o 
   2  -5  11       13.58       13.64      2.12 o 
  -3  -4  11        9.34        7.93      1.36 o 
  -2  -4  11       16.22       16.98      2.27 o 
  -1  -4  11       43.85       41.20      1.68 o 
   0  -4  11        5.92        6.60      1.13 o 
   1  -4  11       67.17       68.67      3.42 o 
   2  -4  11        4.46        5.35      1.23 o 
  -3  -3  11       29.91       28.55      1.95 o 
  -2  -3  11        0.38        1.52      0.70 o 
  -1  -3  11        8.86       10.14      1.12 o 
   0  -3  11       25.68       21.44      1.42 o 
   1  -3  11       57.81       56.84      2.95 o 
   2  -3  11        8.16        7.08      1.11 o 
   3  -3  11       22.94       22.63      2.07 o 
  -3  -2  11        4.77        5.82      1.58 o 
  -2  -2  11       61.09       59.52      2.67 o 
  -1  -2  11      117.21      113.03      4.02 o 
   0  -2  11       53.96       52.87      2.11 o 
   1  -2  11       49.01       44.03      2.05 o 
   2  -2  11       55.93       57.42      4.24 o 
   3  -2  11        8.20        7.83      1.36 o 
  -4  -1  11        1.43        1.16      1.50 o 
  -3  -1  11       15.97       18.78      2.48 o 
  -2  -1  11       10.97       11.33      1.11 o 
  -1  -1  11        1.40        4.12      1.93 o 
   0  -1  11       10.16       10.15      1.10 o 
   1  -1  11        1.70        4.28      0.72 o 
   2  -1  11        9.02        7.88      0.90 o 
   3  -1  11       54.25       52.29      4.36 o 
  -4   0  11        0.56        5.65      1.80 o 
  -3   0  11       15.54       14.47      1.59 o 
  -2   0  11        2.34        2.99      0.89 o 
  -1   0  11       51.12       54.05      2.22 o 
   0   0  11      116.74      115.41      3.86 o 
   1   0  11        3.01        4.42      0.79 o 
   2   0  11       75.94       78.07      6.38 o 
   3   0  11        2.48        6.03      1.45 o 
  -4   1  11        1.38        4.71      2.55 o 
  -3   1  11       16.67       18.53      1.78 o 
  -2   1  11       10.60        9.54      0.85 o 
  -1   1  11        1.27        2.15      0.61 o 
   0   1  11       10.27       10.79      0.84 o 
   1   1  11        1.82        1.37      0.60 o 
   2   1  11        8.39        7.30      1.37 o 
   3   1  11       53.99       56.99      2.91 o 
  -3   2  11        4.67        5.26      1.80 o 
  -2   2  11       58.71       55.46      2.06 o 
  -1   2  11      120.02      120.23      3.58 o 
   0   2  11       51.08       49.41      1.96 o 
   1   2  11       52.06       49.86      2.04 o 
   2   2  11       56.56       58.08      2.64 o 
   3   2  11        8.23       10.35      1.84 o 
  -3   3  11       30.30       29.55      2.80 o 
  -2   3  11        0.51        0.26      0.78 o 
  -1   3  11        8.50        9.06      1.95 o 
   0   3  11       25.52       24.40      3.12 o 
   1   3  11       58.24       60.83      3.16 o 
   2   3  11        7.40        6.25      1.12 o 
   3   3  11       22.83       24.43      2.87 o 
  -3   4  11        9.05        8.27      1.58 o 
  -2   4  11       16.02       15.31      1.94 o 
  -1   4  11       44.13       44.67      2.86 o 
   0   4  11        4.99        4.92      1.27 o 
   1   4  11       68.34       67.05      3.52 o 
   2   4  11        4.67        6.07      1.36 o 
  -2   5  11        8.45       10.34      3.34 o 
  -1   5  11        1.59        4.17      1.78 o 
   0   5  11        2.02        4.59      1.54 o 
   1   5  11        6.85        5.80      1.52 o 
   2   5  11       13.38       14.93      2.12 o 
  -1   6  11        3.85        3.96      1.46 o 
   0   6  11       13.12       13.04      2.02 o 
  -1  -5  12       24.09       27.81      3.12 o 
   0  -5  12        3.13        4.52      1.19 o 
  -2  -4  12        2.10        2.40      1.33 o 
  -1  -4  12       37.90       39.28      3.38 o 
   0  -4  12       21.03       20.94      1.77 o 
   1  -4  12       21.45       22.98      1.89 o 
  -2  -3  12       12.96       14.73      1.50 o 
  -1  -3  12       15.88       15.63      1.44 o 
   0  -3  12       21.89       21.35      2.57 o 
   1  -3  12       13.30       11.75      1.34 o 
   2  -3  12        2.61        4.88      2.33 o 
  -3  -2  12       11.71       19.30      2.10 o 
  -2  -2  12        4.51        4.71      1.02 o 
  -1  -2  12       34.68       34.38      2.09 o 
   0  -2  12       13.67       15.01      1.27 o 
   1  -2  12       61.58       59.56      4.02 o 
   2  -2  12       13.18       12.88      2.10 o 
  -3  -1  12       38.11       39.79      3.94 o 
  -2  -1  12        3.34        3.98      0.91 o 
  -1  -1  12       31.09       30.21      1.89 o 
   0  -1  12       10.06       10.74      1.18 o 
   1  -1  12        9.46        9.48      1.12 o 
   2  -1  12        9.48       10.44      1.88 o 
  -3   0  12        0.70       -0.30      0.98 o 
  -2   0  12        3.62        4.01      0.83 o 
  -1   0  12        1.00        1.33      0.71 o 
   0   0  12       12.38       11.60      1.41 o 
   1   0  12      127.39      130.07      7.92 o 
   2   0  12       17.44       17.01      1.51 o 
   3   0  12        0.71        1.71      1.20 o 
  -3   1  12       38.36       40.73      3.34 o 
  -2   1  12        3.87        5.39      0.86 o 
  -1   1  12       31.18       32.66      1.94 o 
   0   1  12       10.21       10.76      1.14 o 
   1   1  12        9.28       10.05      2.42 o 
   2   1  12        9.45        9.09      2.72 o 
  -3   2  12       11.87       11.59      1.77 o 
  -2   2  12        4.18        6.34      1.41 o 
  -1   2  12       33.78       33.62      1.79 o 
   0   2  12       13.81       13.58      1.13 o 
   1   2  12       60.67       60.06      3.09 o 
   2   2  12       12.85       10.97      1.37 o 
  -2   3  12       13.12       12.92      1.80 o 
  -1   3  12       16.89       15.32      1.81 o 
   0   3  12       21.96       23.62      1.90 o 
   1   3  12       12.90        9.56      1.53 o 
   2   3  12        2.62        6.85      1.71 o 
  -2   4  12        1.96        4.38      1.86 o 
  -1   4  12       38.25       35.79      2.61 o 
   0   4  12       19.72       23.27      2.50 o 
   1   4  12       21.88       23.42      2.28 o 
  -1   5  12       24.55       23.24      2.48 o 
   0   5  12        3.34        3.70      1.41 o 
  -1  -3  13       18.92       20.41      2.65 o 
   0  -3  13       25.25       27.73      3.17 o 
   1  -3  13       23.02       20.91      1.74 o 
  -2  -2  13       11.50       11.41      1.37 o 
  -1  -2  13        0.91       -0.07      0.63 o 
   0  -2  13        6.96        8.19      3.17 o 
   1  -2  13        5.98        9.16      1.97 o 
  -2  -1  13       35.01       34.89      2.30 o 
  -1  -1  13       27.07       28.15      1.98 o 
   0  -1  13       14.37       14.27      1.38 o 
   1  -1  13       24.90       26.36      2.91 o 
   2  -1  13        1.63        1.37      1.45 o 
  -2   0  13        0.51        0.13      1.03 o 
  -1   0  13        3.71        2.43      1.52 o 
   0   0  13        2.56        1.54      0.85 o 
   1   0  13       10.47       11.02      1.38 o 
   2   0  13       35.17       37.27      3.25 o 
  -2   1  13       35.91       32.56      3.47 o 
  -1   1  13       26.32       27.29      2.00 o 
   0   1  13       15.11       14.92      1.56 o 
   1   1  13       24.88       24.24      2.02 o 
   2   1  13        1.87        3.07      1.02 o 
  -2   2  13       11.42        6.55      2.27 o 
  -1   2  13        0.84       -0.04      0.66 o 
   0   2  13        6.95        9.20      1.30 o 
   1   2  13        6.08        7.76      1.39 o 
  -1   3  13       17.85       17.89      2.87 o 
   0   3  13       26.69       28.75      3.42 o 
   1   3  13       23.06       20.03      2.91 o 
   0  -1  14       46.50       43.60      3.89 o 
  -1   0  14        0.65        0.18      0.75 o 
   0   0  14        5.92        8.27      1.39 o 
   0   1  14       45.96       40.99      3.17 o 
                                                 
